# Supplementary material for: Molecular anatomy of PLK1 master docking motifs
Source: Nat Commun. 2026 May 11;17:4228. doi: 10.1038/s41467-026-73038-8 (PMC13161223; doi:10.1038/s41467-026-73038-8)
Supplement: Supplementary file 4 — Source Data [file 41467_2026_73038_MOESM4_ESM.xlsx]

## Sheet: Figure 1C
															MBPCENP-U58-114 (5 μM)_UV1_280nm	MBPPBD (10 μM)_UV1_280nm	MBPCENP-U58-114+MBPPBD [No kinase] _UV1_280nm			MBPCENP-U58-114+MBPPBD [CDK1+PLK1, Co-Mix] _UV1_280nm	MBPCENP-U58-114+MBPPBD [CDK1+PLK1,Pre-Phos] _UV1_280nm
														ml	mAU	mAU	mAU		ml	mAU	mAU
														0.445	5.81677	-0.703836	-0.181632		0.504	-0.004	-0.0109232
														0.447382	5.811	-0.711	-0.182		0.507475	-0.00789421	-0.0208942
														0.449765	5.80466	-0.718	-0.182		0.510951	-0.00913479	-0.027
														0.452147	5.802	-0.719	-0.184		0.514426	-0.00616378	-0.0231638
														0.45453	5.8	-0.718	-0.186		0.517902	-0.004	-0.0191928
														0.456912	5.798	-0.718	-0.188		0.521377	-0.002	-0.0177782
														0.459295	5.796	-0.717	-0.190056		0.524853	-0.001	-0.019
														0.461677	5.797	-0.718	-0.192		0.528328	0.000720235	-0.021
														0.464059	5.8	-0.719	-0.193197		0.531803	-0.00269124	-0.0213088
														0.466442	5.803	-0.721	-0.195		0.535279	-0.0106622	-0.0203378
														0.468824	5.8058	-0.722	-0.196		0.538754	-0.0186333	-0.019
														0.471207	5.806	-0.726836	-0.195		0.54223	-0.0157915	-0.0163957
														0.473589	5.804	-0.734836	-0.19		0.545705	-0.00784948	-0.0124247
														0.475972	5.802	-0.742836	-0.185		0.549181	9.25309e-05	-0.009
														0.478354	5.8	-0.750836	-0.180379		0.552656	0.00551727	-0.00348273
														0.480737	5.8	-0.756	-0.176		0.556131	0.01	0.00248828
														0.483119	5.802	-0.757	-0.174		0.559607	0.0144593	0.00845928
														0.485501	5.80471	-0.758	-0.172		0.563082	0.016	-0.00386057
														0.487884	5.807	-0.759	-0.17		0.566558	0.016	-0.0178026
														0.490266	5.65447	-0.739956	-0.163631		0.570033	0.017	-0.031
														0.492649	4.2696	-0.558121	-0.123822		0.573508	0.02	-0.0226567
														0.495031	2.88473	-0.376956	-0.0835399		0.576984	0.0223143	-0.0136857
														0.497414	1.49986	-0.195956	-0.0432575		0.580459	0.026	-0.006
														0.499796	0.116983	-0.0149564	-0.00321881		0.583935	0.0312563	-0.007
														0.502178	-0.012613	-0.001	-0.002		0.58741	0.0372273	-0.008
														0.504561	-0.0223414	-0.004	-0.00389745		0.590886	0.042	-0.00680167
														0.506943	-0.0327284	-0.00683576	-0.00546806		0.594361	0.042	0.000169331
														0.509326	-0.0432862	-0.009	-0.00703867		0.597836	0.043	0.00714034
														0.511708	-0.045	-0.01	-0.011		0.601312	0.041	0.014
														0.514091	-0.043	-0.01	-0.015		0.604787	0.037	0.018
														0.516473	-0.041	-0.009	-0.019		0.608263	0.033	0.022
														0.518856	-0.039	-0.009	-0.023		0.611738	0.0320244	0.0270244
														0.521238	-0.0390748	-0.01	-0.023		0.615214	0.0349954	0.0329954
														0.52362	-0.042	-0.013	-0.0185377		0.618689	0.037	0.0389664
														0.526003	-0.045	-0.0158358	-0.014		0.622164	0.0409374	0.04
														0.528385	-0.047	-0.018	-0.01		0.62564	0.045	0.038
														0.530768	-0.0503058	-0.02	-0.008		0.629115	0.0498794	0.0351206
														0.53315	-0.054	-0.02	-0.01		0.632591	0.052	0.0301496
														0.535533	-0.058	-0.02	-0.0123153		0.636066	0.054	0.0231786
														0.537915	-0.061979	-0.02	-0.015		0.639542	0.056	0.0162076
														0.540297	-0.0655367	-0.0216715	-0.0165434		0.643017	0.06	0.011
														0.54268	-0.0710944	-0.0318358	-0.013		0.646492	0.065	0.006
														0.545062	-0.077	-0.0428358	-0.01		0.649968	0.0697054	0.00129459
														0.547445	-0.083	-0.0538358	-0.00683162		0.653443	0.0663236	0.00867642
														0.549827	-0.0887676	-0.0638358	-0.003		0.656919	0.0623526	0.0166474
														0.55221	-0.0903254	-0.07	0.0013096		0.660394	0.0596184	0.024
														0.554592	-0.092	-0.0758358	0.00588021		0.663869	0.063	0.024
														0.556975	-0.094	-0.081	0.0104508		0.667345	0.067	0.024
														0.559357	-0.0959986	-0.0868358	0.015		0.67082	0.07	0.0265314
														0.561739	-0.094	-0.089	0.015408		0.674296	0.071	0.0375024
														0.564122	-0.092	-0.09	0.015		0.677771	0.072	0.0479469
														0.566504	-0.0893282	-0.091	0.014		0.681247	0.073	0.054
														0.568887	-0.087	-0.092	0.013		0.684722	0.072	0.0515845
														0.571269	-0.0907872	-0.094	0.012		0.688197	0.071	0.049
														0.573652	-0.099345	-0.096	0.011		0.691673	0.0706425	0.0537149
														0.576034	-0.107903	-0.098	0.01		0.695148	0.0696715	0.065657
														0.578416	-0.11746	-0.1	0.009		0.698624	0.068	0.077599
														0.580799	-0.123018	-0.102	0.0101569		0.702099	0.075541	0.079
														0.583181	-0.125	-0.106	0.0167275		0.705575	0.087483	0.0747585
														0.585564	-0.126	-0.110836	0.0232981		0.70905	0.099425	0.07
														0.587946	-0.128	-0.114836	0.03		0.712525	0.101816	0.066
														0.590329	-0.129249	-0.118	0.0364393		0.716001	0.099	0.062
														0.592711	-0.134	-0.117	0.04		0.719476	0.097	0.0588745
														0.595093	-0.138	-0.115164	0.0435805		0.722952	0.0929035	0.0559035
														0.597476	-0.142	-0.114	0.0471511		0.726427	0.087	0.0529325
														0.599858	-0.147	-0.113	0.051		0.729903	0.0819615	0.05
														0.602241	-0.143	-0.116	0.05		0.733378	0.0739809	0.05
														0.604623	-0.139	-0.12	0.048		0.736853	0.0650195	0.05
														0.607006	-0.135	-0.123836	0.047		0.740329	0.057	0.05
														0.609388	-0.131	-0.127	0.045		0.743804	0.06	0.0480775
														0.611771	-0.13	-0.129	0.046		0.74728	0.0628936	0.047
														0.614153	-0.129	-0.131	0.047		0.750755	0.065	0.0478646
														0.616535	-0.129	-0.133	0.048		0.754231	0.064	0.0558356
														0.618918	-0.128	-0.135	0.0492866		0.757706	0.063	0.0648066
														0.6213	-0.1315	-0.138	0.05		0.761181	0.0612224	0.069
														0.623683	-0.138	-0.142	0.049		0.764657	0.06	0.065
														0.626065	-0.143615	-0.146	0.048		0.768132	0.058	0.061
														0.628448	-0.15	-0.15	0.047431		0.771608	0.0616906	0.058
														0.63083	-0.154	-0.155	0.044		0.775083	0.0716616	0.0553384
														0.633212	-0.153	-0.161836	0.0362897		0.778558	0.0816326	0.053
														0.635595	-0.153	-0.168836	0.029		0.782034	0.0833964	0.0556036
														0.637977	-0.152	-0.175	0.0211485		0.785509	0.0794254	0.0615746
														0.64036	-0.152961	-0.181	0.016		0.788985	0.0754544	0.0685456
														0.642742	-0.158	-0.182	0.02		0.79246	0.0765166	0.0624834
														0.645125	-0.163077	-0.183	0.025		0.795936	0.0804876	0.0515124
														0.647507	-0.168635	-0.184	0.03		0.799411	0.0844586	0.0410827
														0.64989	-0.174	-0.185	0.0347045		0.802886	0.0825704	0.0484296
														0.652272	-0.17975	-0.184	0.0277249		0.806362	0.08	0.0598013
														0.654654	-0.186308	-0.182	0.0201543		0.809837	0.077	0.0713716
														0.657037	-0.192	-0.181	0.0125837		0.813313	0.0833426	0.069
														0.659419	-0.198423	-0.179	0.00501307		0.816788	0.0903137	0.066
														0.661802	-0.201	-0.183	0.00955754		0.820264	0.0964307	0.063
														0.664184	-0.202539	-0.188836	0.0171281		0.823739	0.0824887	0.063
														0.666567	-0.204	-0.194	0.0256988		0.827214	0.0685467	0.063
														0.668949	-0.205	-0.199836	0.0332694		0.83069	0.0583953	0.062
														0.671331	-0.208212	-0.202	0.034		0.834165	0.0671687	0.0588313
														0.673714	-0.21277	-0.203	0.0285894		0.837641	0.0751397	0.055
														0.676096	-0.217	-0.204	0.0230188		0.841116	0.0841107	0.0507786
														0.678479	-0.221	-0.204836	0.0174482		0.844592	0.0930817	0.0428366
														0.680861	-0.225	-0.205	0.012		0.848067	0.102053	0.0348946
														0.683244	-0.229	-0.205	0.008		0.851542	0.100976	0.0269763
														0.685626	-0.232	-0.204	0.003		0.855018	0.0890106	0.0200053
														0.688009	-0.235116	-0.204	-0.001		0.858493	0.0760686	0.0130343
														0.690391	-0.239	-0.205836	-0.005		0.861969	0.0680633	0.0188734
														0.692773	-0.246232	-0.217836	-0.004		0.865444	0.0620923	0.0347232
														0.695156	-0.253789	-0.229836	-0.002		0.868919	0.057	0.0497575
														0.697538	-0.260347	-0.242672	-0.001		0.872395	0.0491503	0.052
														0.699921	-0.267905	-0.254836	0		0.87587	0.0401793	0.047
														0.702303	-0.265538	-0.247164	-0.001		0.879346	0.0314165	0.042
														0.704686	-0.263	-0.238164	-0.002		0.882821	0.0337627	0.042
														0.707068	-0.26	-0.230164	-0.003		0.886297	0.0387338	0.043
														0.70945	-0.257864	-0.222164	-0.004		0.889772	0.0437048	0.044
														0.711833	-0.263693	-0.224836	-0.005		0.893247	0.043	0.0526758
														0.714215	-0.273251	-0.230836	-0.006		0.896723	0.041	0.0622935
														0.716598	-0.282809	-0.236836	-0.007		0.900198	0.04	0.0697645
														0.71898	-0.292367	-0.242836	-0.008		0.903674	0.043	0.0548224
														0.721363	-0.296	-0.246836	-0.009		0.907149	0.0455598	0.0398804
														0.723745	-0.295	-0.249836	-0.0113933		0.910625	0.048	0.0285308
														0.726128	-0.294	-0.252	-0.0139639		0.9141	0.049	0.0335018
														0.72851	-0.293	-0.255	-0.016		0.917575	0.05	0.038
														0.730892	-0.294155	-0.259	-0.017		0.921051	0.0534438	0.0405562
														0.733275	-0.297713	-0.265836	-0.018		0.924526	0.0624148	0.039
														0.735657	-0.301	-0.271836	-0.018		0.928002	0.0713858	0.038
														0.73804	-0.304	-0.277836	-0.019		0.931477	0.0803568	0.036
														0.740422	-0.306	-0.283	-0.019		0.934953	0.0896556	0.0336722
														0.742805	-0.301	-0.281	-0.021		0.938428	0.0995977	0.031
														0.745187	-0.295498	-0.279164	-0.023		0.941903	0.0997302	0.0332698
														0.747569	-0.29	-0.278	-0.025		0.945379	0.0907592	0.0392408
														0.749952	-0.285	-0.276	-0.027		0.948854	0.0827882	0.0462118
														0.752334	-0.28	-0.280836	-0.0372406		0.95233	0.0861828	0.049
														0.754717	-0.275267	-0.285836	-0.0468112		0.955805	0.0943077	0.051
														0.757099	-0.27071	-0.290836	-0.0563818		0.959281	0.103125	0.053
														0.759482	-0.266	-0.295836	-0.0669524		0.962756	0.120288	0.0621917
														0.761864	-0.270406	-0.294	-0.063477		0.966231	0.139201	0.0731337
														0.764246	-0.277964	-0.29	-0.056		0.969707	0.158076	0.0850379
														0.766629	-0.284521	-0.286	-0.0493357		0.973182	0.158	0.086
														0.769011	-0.292079	-0.282	-0.0417651		0.976658	0.157	0.086
														0.771394	-0.296	-0.285	-0.0428055		0.980133	0.155	0.086
														0.773776	-0.297	-0.294	-0.049		0.983608	0.159922	0.086
														0.776159	-0.299	-0.303836	-0.0549467		0.987084	0.164893	0.087
														0.778541	-0.3	-0.312836	-0.0615173		0.990559	0.173456	0.087
														0.780924	-0.301	-0.317	-0.065		0.994035	0.19834	0.088
														0.783306	-0.302	-0.316	-0.066		0.99751	0.223224	0.089
														0.785688	-0.303	-0.314	-0.066		1.00099	0.242777	0.0935538
														0.788071	-0.304	-0.312	-0.067		1.00446	0.249748	0.106496
														0.790453	-0.305	-0.311	-0.0683703		1.00794	0.256719	0.118438
														0.792836	-0.304	-0.312	-0.075		1.01141	0.27007	0.126
														0.795218	-0.304	-0.312	-0.082		1.01489	0.291983	0.126661
														0.797601	-0.303228	-0.312836	-0.0890822		1.01836	0.314896	0.127
														0.799983	-0.30267	-0.313	-0.0956528		1.02184	0.334809	0.129
														0.802365	-0.295113	-0.31	-0.0962234		1.02531	0.353722	0.133574
														0.804748	-0.286555	-0.307	-0.097		1.02879	0.372635	0.137545
														0.80713	-0.278997	-0.304	-0.097		1.03226	0.381	0.137
														0.809513	-0.27044	-0.301	-0.098		1.03574	0.384	0.134513
														0.811895	-0.272118	-0.304836	-0.0894942		1.03922	0.387458	0.131542
														0.814278	-0.276	-0.31	-0.0799236		1.04269	0.376142	0.119142
														0.81666	-0.280234	-0.316	-0.069353		1.04617	0.3612	0.1042
														0.819043	-0.284	-0.321836	-0.0587824		1.04964	0.345258	0.088258
														0.821425	-0.284651	-0.327836	-0.0665765		1.05312	0.341	0.093342
														0.823807	-0.282	-0.333836	-0.0857177		1.05659	0.337687	0.099313
														0.82619	-0.279	-0.34	-0.104859		1.06007	0.333432	0.105716
														0.828572	-0.276978	-0.346	-0.124		1.06354	0.320745	0.099745
														0.830955	-0.27858	-0.354672	-0.134		1.06702	0.307774	0.092774
														0.833337	-0.287138	-0.365672	-0.13		1.07049	0.295803	0.086
														0.83572	-0.296	-0.375836	-0.125788		1.07397	0.288832	0.080832
														0.838102	-0.305253	-0.386836	-0.121218		1.07744	0.281722	0.075861
														0.840484	-0.311189	-0.395	-0.118353		1.08092	0.27289	0.071
														0.842867	-0.307	-0.39	-0.121		1.0844	0.262919	0.069
														0.845249	-0.303	-0.385	-0.123		1.08787	0.252948	0.067
														0.847632	-0.299	-0.38	-0.126		1.09135	0.243977	0.0680231
														0.850014	-0.295	-0.375	-0.128		1.09482	0.236006	0.0739941
														0.852397	-0.298	-0.379	-0.134		1.0983	0.228035	0.079
														0.854779	-0.302	-0.383	-0.139777		1.10177	0.224	0.0780639
														0.857162	-0.305	-0.387	-0.145347		1.10525	0.224	0.0700929
														0.859544	-0.308273	-0.391	-0.150918		1.10872	0.224	0.0631219
														0.861926	-0.312831	-0.389164	-0.153489		1.1122	0.220151	0.0561509
														0.864309	-0.317	-0.386164	-0.155059		1.11567	0.21518	0.0501799
														0.866691	-0.321	-0.383164	-0.157		1.11915	0.209209	0.0432089
														0.869074	-0.325504	-0.38	-0.159		1.12263	0.199238	0.042
														0.871456	-0.328	-0.381	-0.163		1.1261	0.187267	0.043
														0.873839	-0.328619	-0.385	-0.168		1.12958	0.175592	0.043
														0.876221	-0.329177	-0.389	-0.173		1.13305	0.171325	0.0353249
														0.878603	-0.33	-0.392836	-0.178		1.13653	0.169	0.0263539
														0.880986	-0.326708	-0.394164	-0.180947		1.14	0.165383	0.0173829
														0.883368	-0.31615	-0.393	-0.179		1.14348	0.150824	0.017
														0.885751	-0.306592	-0.392	-0.178		1.14695	0.135882	0.018
														0.888133	-0.296034	-0.391	-0.177		1.15043	0.12353	0.0174699
														0.890516	-0.290523	-0.391836	-0.177		1.1539	0.128501	0.0104989
														0.892898	-0.303081	-0.398836	-0.182		1.15738	0.134	0.00352785
														0.89528	-0.315639	-0.405836	-0.187		1.16086	0.137	-0.000556848
														0.897663	-0.328197	-0.412836	-0.192048		1.16433	0.132586	0.00541416
														0.900045	-0.339754	-0.42	-0.197		1.16781	0.127615	0.0113852
														0.902428	-0.335	-0.422	-0.202189		1.17128	0.125	0.016
														0.90481	-0.33013	-0.424	-0.208		1.17476	0.125	0.0173272
														0.907193	-0.325573	-0.426836	-0.21333		1.17823	0.125	0.019
														0.909575	-0.321	-0.428836	-0.219		1.18171	0.120731	0.0232692
														0.911958	-0.319	-0.423164	-0.22		1.18518	0.11176	0.0302402
														0.91434	-0.318	-0.416164	-0.22		1.18866	0.103578	0.0362112
														0.916722	-0.317	-0.409164	-0.22		1.19213	0.107364	0.0388178
														0.919105	-0.315	-0.402164	-0.22		1.19561	0.119306	0.038
														0.921487	-0.316774	-0.408672	-0.222		1.19908	0.132124	0.037
														0.92387	-0.319	-0.421836	-0.225		1.20256	0.132	0.0420952
														0.926252	-0.322	-0.434836	-0.228		1.20604	0.128934	0.0490662
														0.928635	-0.324447	-0.448672	-0.231		1.20951	0.125963	0.0560372
														0.931017	-0.325	-0.457	-0.237036		1.21299	0.129	0.0630082
														0.933399	-0.323	-0.459	-0.245607		1.21646	0.132979	0.0709792
														0.935782	-0.321	-0.462	-0.255177		1.21994	0.13695	0.0779502
														0.938164	-0.319	-0.464	-0.263748		1.22341	0.147842	0.0997637
														0.940547	-0.317	-0.465	-0.271		1.22689	0.158784	0.121677
														0.942929	-0.318	-0.462	-0.27		1.23036	0.168	0.14459
														0.945312	-0.319	-0.458	-0.269		1.23384	0.168	0.165503
														0.947694	-0.319	-0.454164	-0.268		1.23731	0.167	0.187416
														0.950077	-0.32	-0.451	-0.267		1.24079	0.168776	0.21721
														0.952459	-0.316	-0.454	-0.265828		1.24427	0.175747	0.274978
														0.954841	-0.313	-0.457836	-0.264		1.24774	0.182718	0.332746
														0.957224	-0.309	-0.461	-0.263		1.25122	0.184311	0.40565
														0.959606	-0.305302	-0.464836	-0.261		1.25469	0.17634	0.507244
														0.961989	-0.302	-0.464	-0.268454		1.25817	0.168369	0.609469
														0.964371	-0.298187	-0.463	-0.277025		1.26164	0.175807	0.766671
														0.966754	-0.295	-0.462	-0.285595		1.26512	0.20072	0.985346
														0.969136	-0.291071	-0.460164	-0.294166		1.26859	0.226177	1.20442
														0.971518	-0.292	-0.465	-0.298		1.27207	0.241515	1.54995
														0.973901	-0.294044	-0.473836	-0.299		1.27554	0.250486	1.98115
														0.976283	-0.297	-0.481836	-0.299878		1.27902	0.259457	2.41235
														0.978666	-0.299159	-0.49	-0.300448		1.28249	0.262	3.11026
														0.981048	-0.302717	-0.494	-0.305019		1.28597	0.261	3.91292
														0.983431	-0.307	-0.492	-0.31359		1.28945	0.261	4.71496
														0.985813	-0.311	-0.490164	-0.32216		1.29292	0.281024	5.88276
														0.988196	-0.315	-0.488164	-0.330731		1.2964	0.305249	7.1196
														0.990578	-0.316052	-0.488836	-0.335699		1.29987	0.32885	8.36437
														0.99296	-0.309494	-0.494836	-0.329		1.30335	0.347763	10.0038
														0.995343	-0.302936	-0.500836	-0.322		1.30682	0.366451	11.6676
														0.997725	-0.296379	-0.507	-0.315		1.3103	0.385982	13.3534
														1.00011	-0.290179	-0.513	-0.309		1.31377	0.423004	15.2804
														1.00249	-0.296	-0.514	-0.310154		1.31725	0.460692	17.2073
														1.00487	-0.302294	-0.514	-0.312		1.32072	0.499766	19.1353
														1.00726	-0.308	-0.515	-0.313		1.3242	0.545563	21.0653
														1.00964	-0.314	-0.516	-0.315		1.32768	0.592308	22.9962
														1.01202	-0.313	-0.516	-0.320437		1.33115	0.639157	24.8788
														1.0144	-0.311	-0.515	-0.326007		1.33463	0.688954	26.6663
														1.01678	-0.309	-0.515	-0.332578		1.3381	0.737751	28.4539
														1.01917	-0.307	-0.514	-0.339		1.34158	0.79729	30.1336
														1.02155	-0.306	-0.512	-0.344		1.34505	0.867064	31.6831
														1.02393	-0.306	-0.508164	-0.349		1.34853	0.936774	33.2328
														1.02631	-0.306	-0.505	-0.35386		1.352	1.01333	34.602
														1.0287	-0.306	-0.502	-0.358431		1.35548	1.09383	35.839
														1.03108	-0.306	-0.497164	-0.36		1.35895	1.17369	37.0759
														1.03346	-0.306	-0.490164	-0.358		1.36243	1.27894	38.1258
														1.03584	-0.305	-0.484	-0.356		1.36591	1.39372	39.0948
														1.03823	-0.305	-0.477164	-0.354286		1.36938	1.50926	40.0638
														1.04061	-0.305	-0.473	-0.353		1.37286	1.70023	40.8936
														1.04299	-0.304	-0.477	-0.352		1.37633	1.90736	41.6942
														1.04537	-0.303	-0.481	-0.352		1.37981	2.11449	42.4949
														1.04776	-0.302	-0.485	-0.351		1.38328	2.58354	43.2155
														1.05014	-0.301	-0.489	-0.351		1.38676	3.06809	43.931
														1.05252	-0.3	-0.495836	-0.356		1.39023	3.59172	44.6433
														1.0549	-0.299	-0.502	-0.360708		1.39371	4.62457	45.3015
														1.05729	-0.298	-0.508836	-0.365278		1.39718	5.66025	45.9598
														1.05967	-0.297	-0.515	-0.37		1.40066	6.83972	46.6162
														1.06205	-0.3	-0.514	-0.375		1.40413	8.63368	47.2655
														1.06443	-0.304	-0.511	-0.379		1.40761	10.4282	47.9148
														1.06682	-0.308	-0.508164	-0.383		1.41109	12.4558	48.5499
														1.0692	-0.312	-0.506	-0.387131		1.41456	14.9969	49.1534
														1.07158	-0.311089	-0.504	-0.392702		1.41804	17.5376	49.7579
														1.07396	-0.308531	-0.503	-0.398273		1.42151	20.2875	50.3438
														1.07635	-0.306	-0.501	-0.403843		1.42499	23.3107	50.9074
														1.07873	-0.303416	-0.5	-0.409		1.42846	26.3332	51.4711
														1.08111	-0.301	-0.501	-0.409016		1.43194	29.4113	51.9758
														1.08349	-0.3	-0.506	-0.403445		1.43541	32.5343	52.4341
														1.08588	-0.298743	-0.511	-0.397874		1.43889	35.6564	52.8922
														1.08826	-0.297	-0.516	-0.392304		1.44236	38.5538	53.2686
														1.09064	-0.297	-0.517164	-0.390267		1.44584	41.3442	53.6072
														1.09302	-0.301	-0.506164	-0.397837		1.44932	44.1346	53.9458
														1.09541	-0.305	-0.496164	-0.405408		1.45279	46.4043	54.1732
														1.09779	-0.309046	-0.485164	-0.412979		1.45627	48.5454	54.3744
														1.10017	-0.312396	-0.475	-0.42		1.45974	50.6875	54.5755
														1.10255	-0.308	-0.477	-0.419		1.46322	52.1025	54.6245
														1.10493	-0.303281	-0.479	-0.417309		1.46669	53.458	54.6613
														1.10732	-0.299	-0.481	-0.416		1.47017	54.7686	54.687
														1.1097	-0.294165	-0.483	-0.415		1.47364	55.3524	54.5347
														1.11208	-0.295	-0.485836	-0.419402		1.47712	55.9288	54.3813
														1.11446	-0.296	-0.488	-0.424		1.48059	56.3901	54.1985
														1.11685	-0.297	-0.491	-0.429544		1.48407	56.2993	53.8737
														1.11923	-0.299	-0.494	-0.434114		1.48754	56.2077	53.5483
														1.12161	-0.301623	-0.497	-0.432315		1.49102	55.9644	53.1775
														1.12399	-0.306	-0.5	-0.426745		1.4945	55.3566	52.6965
														1.12638	-0.31	-0.502836	-0.421		1.49797	54.7491	52.2155
														1.12876	-0.314	-0.505836	-0.415		1.50145	53.994	51.7019
														1.13114	-0.316854	-0.504164	-0.412		1.50492	53.032	51.1416
														1.13352	-0.318	-0.499164	-0.413		1.5084	52.07	50.5815
														1.13591	-0.319	-0.494	-0.413		1.51187	51.0061	49.9827
														1.13829	-0.32	-0.489	-0.414		1.51535	49.8549	49.3518
														1.14067	-0.321	-0.483	-0.41725		1.51882	48.7036	48.7204
														1.14305	-0.322643	-0.475164	-0.42882		1.5223	47.4874	48.0487
														1.14544	-0.324	-0.467164	-0.441391		1.52577	46.2376	47.3555
														1.14782	-0.325	-0.459164	-0.452961		1.52925	44.9888	46.6624
														1.1502	-0.326316	-0.452836	-0.464		1.53273	43.7664	45.9713
														1.15258	-0.334874	-0.461	-0.465		1.5362	42.5515	45.2801
														1.15497	-0.343	-0.469836	-0.465		1.53968	41.3361	44.589
														1.15735	-0.350989	-0.478836	-0.465244		1.54315	40.1916	43.8926
														1.15973	-0.359	-0.486836	-0.466		1.54663	39.0554	43.1965
														1.16211	-0.356	-0.480164	-0.468		1.5501	37.9232	42.4994
														1.1645	-0.352	-0.471164	-0.471		1.55358	36.9373	41.7993
														1.16688	-0.34778	-0.462164	-0.473526		1.55705	35.9516	41.1002
														1.16926	-0.343222	-0.453164	-0.476		1.56053	34.9878	40.4023
														1.17164	-0.346336	-0.452	-0.479		1.564	34.1464	39.7181
														1.17403	-0.352	-0.455836	-0.481238		1.56748	33.3049	39.033
														1.17641	-0.358	-0.459	-0.484		1.57096	32.4998	38.356
														1.17879	-0.364009	-0.462	-0.487		1.57443	31.7877	37.7007
														1.18117	-0.366	-0.465836	-0.486		1.57791	31.0767	37.0454
														1.18356	-0.363	-0.469	-0.481479		1.58138	30.4213	36.3843
														1.18594	-0.361	-0.472	-0.477		1.58486	29.8517	35.713
														1.18832	-0.35876	-0.475836	-0.473		1.58833	29.2811	35.0418
														1.1907	-0.358798	-0.477	-0.471		1.59181	28.8017	34.3937
														1.19309	-0.364355	-0.472164	-0.473		1.59528	28.4053	33.7653
														1.19547	-0.370913	-0.468	-0.475374		1.59876	28.009	33.1369
														1.19785	-0.376471	-0.463	-0.478		1.60223	27.7227	32.5258
														1.20023	-0.382029	-0.459	-0.480515		1.60571	27.4976	31.9233
														1.20261	-0.386	-0.458	-0.485085		1.60918	27.2725	31.3216
														1.205	-0.39	-0.457	-0.49		1.61266	27.189	30.7381
														1.20738	-0.394	-0.456	-0.495		1.61614	27.1491	30.1605
														1.20976	-0.398	-0.455	-0.499797		1.61961	27.1083	29.5829
														1.21214	-0.391	-0.457	-0.501		1.62309	27.2146	29.0372
														1.21453	-0.382625	-0.459	-0.501		1.62656	27.339	28.4965
														1.21691	-0.374067	-0.461	-0.502		1.63004	27.4704	27.9569
														1.21929	-0.36651	-0.463	-0.503		1.63351	27.7635	27.4595
														1.22167	-0.37	-0.466	-0.503		1.63699	28.0612	26.9636
														1.22406	-0.377606	-0.469	-0.503		1.64046	28.377	26.4705
														1.22644	-0.386164	-0.471836	-0.503		1.64394	28.8032	25.9929
														1.22882	-0.393721	-0.474836	-0.503		1.64741	29.2294	25.5155
														1.2312	-0.4	-0.473164	-0.504		1.65089	29.6732	25.0453
														1.23359	-0.403	-0.468	-0.506		1.65437	30.1671	24.5981
														1.23597	-0.406395	-0.462164	-0.508		1.65784	30.6621	24.151
														1.23835	-0.409952	-0.457	-0.51		1.66132	31.1671	23.7217
														1.24073	-0.412	-0.451164	-0.511		1.66479	31.6879	23.3221
														1.24312	-0.412	-0.447	-0.51		1.66827	32.2095	22.922
														1.2455	-0.413	-0.442	-0.509		1.67174	32.6906	22.5311
														1.24788	-0.413	-0.437164	-0.508		1.67522	33.1336	22.1476
														1.25026	-0.413	-0.433836	-0.507		1.67869	33.5757	21.7652
														1.25265	-0.413	-0.442836	-0.506		1.68217	33.9515	21.3992
														1.25503	-0.413	-0.451836	-0.505		1.68564	34.2871	21.0427
														1.25741	-0.413	-0.460836	-0.504		1.68912	34.6217	20.6872
														1.25979	-0.413	-0.469836	-0.503		1.69259	34.8222	20.3537
														1.26218	-0.416	-0.465164	-0.503		1.69607	34.9755	20.028
														1.26456	-0.419	-0.46	-0.503		1.69955	35.1299	19.7024
														1.26694	-0.422	-0.454	-0.502		1.70302	35.1233	19.3678
														1.26932	-0.425	-0.448	-0.502		1.7065	35.0924	19.0322
														1.27171	-0.429	-0.444	-0.5		1.70997	35.0598	18.6975
														1.27409	-0.433318	-0.442	-0.497		1.71345	34.8512	18.404
														1.27647	-0.437876	-0.439164	-0.494		1.71692	34.6399	18.1112
														1.27885	-0.442	-0.437	-0.491		1.7204	34.4109	17.82
														1.28124	-0.442	-0.435	-0.497915		1.72387	34.0415	17.5402
														1.28362	-0.437	-0.434	-0.513486		1.72735	33.6727	17.2593
														1.286	-0.432	-0.432164	-0.529113		1.73082	33.2748	16.9829
														1.28838	-0.427335	-0.431	-0.544255		1.7343	32.7832	16.717
														1.29076	-0.426222	-0.431	-0.552802		1.73778	32.2923	16.4511
														1.29315	-0.43478	-0.433	-0.546232		1.74125	31.7889	16.2024
														1.29553	-0.443	-0.435	-0.54		1.74473	31.2625	15.9827
														1.29791	-0.450896	-0.437	-0.534		1.7482	30.7363	15.7636
														1.30029	-0.457	-0.439	-0.52848		1.75168	30.1863	15.5436
														1.30268	-0.45	-0.440836	-0.533051		1.75515	29.6102	15.324
														1.30506	-0.443431	-0.442	-0.537622		1.75863	29.0342	15.1039
														1.30744	-0.436874	-0.443	-0.542192		1.7621	28.4763	14.896
														1.30982	-0.429316	-0.445	-0.546763		1.76558	27.93	14.6969
														1.31221	-0.435	-0.434328	-0.551		1.76905	27.3838	14.4973
														1.31459	-0.4408	-0.423164	-0.555		1.77253	26.8482	14.3001
														1.31697	-0.447357	-0.412164	-0.559475		1.77601	26.317	14.1033
														1.31935	-0.453	-0.401164	-0.564		1.77948	25.7856	13.9071
														1.32174	-0.460473	-0.397164	-0.564384		1.78296	25.2838	13.7307
														1.32412	-0.468031	-0.397	-0.564		1.78643	24.7871	13.5574
														1.3265	-0.475	-0.396	-0.563		1.78991	24.2909	13.3839
														1.32888	-0.482146	-0.395	-0.562		1.79338	23.8362	13.1997
														1.33127	-0.483	-0.399836	-0.559102		1.79686	23.3831	13.0163
														1.33365	-0.476738	-0.407836	-0.553531		1.80033	22.9323	12.8334
														1.33603	-0.470181	-0.416836	-0.548		1.80381	22.5011	12.666
														1.33841	-0.464	-0.425	-0.54239		1.80728	22.0689	12.4978
														1.3408	-0.462	-0.428164	-0.539		1.81076	21.6468	12.3285
														1.34318	-0.469	-0.421	-0.539		1.81423	21.2564	12.1592
														1.34556	-0.476	-0.413164	-0.54		1.81771	20.8671	11.9889
														1.34794	-0.482608	-0.405164	-0.54		1.82119	20.4786	11.8176
														1.35033	-0.488	-0.399	-0.541463		1.82466	20.0942	11.6434
														1.35271	-0.488	-0.401	-0.553067		1.82814	19.7089	11.4681
														1.35509	-0.489	-0.403836	-0.565604		1.83161	19.3445	11.2938
														1.35747	-0.489	-0.406	-0.577175		1.83509	19.0039	11.1185
														1.35986	-0.489	-0.408	-0.589491		1.83856	18.6633	10.9433
														1.36224	-0.49	-0.409	-0.580684		1.84204	18.3358	10.767
														1.36462	-0.49	-0.41	-0.571113		1.84551	18.0174	10.5887
														1.367	-0.491	-0.411	-0.561543		1.84899	17.6997	10.4107
														1.36939	-0.492	-0.412	-0.551972		1.85246	17.3967	10.2368
														1.37177	-0.495185	-0.412	-0.555599		1.85594	17.0999	10.0645
														1.37415	-0.5	-0.412	-0.565169		1.85942	16.8032	9.89162
														1.37653	-0.504301	-0.413	-0.57474		1.86289	16.5114	9.74169
														1.37892	-0.509	-0.413	-0.58331		1.86637	16.2206	9.5953
														1.3813	-0.513416	-0.411	-0.589		1.86984	15.9303	9.44938
														1.38368	-0.517974	-0.407	-0.59		1.87332	15.666	9.29152
														1.38606	-0.522	-0.403	-0.591		1.87679	15.4031	9.13266
														1.38844	-0.526089	-0.399	-0.592		1.88027	15.1401	8.97429
														1.39083	-0.529	-0.396836	-0.593		1.88374	14.8847	8.82093
														1.39321	-0.53	-0.398	-0.594		1.88722	14.6292	8.66657
														1.39559	-0.531	-0.4	-0.595		1.89069	14.3766	8.51556
														1.39797	-0.531	-0.401836	-0.595		1.89417	14.1316	8.37217
														1.40036	-0.532	-0.403	-0.595		1.89764	13.8876	8.22908
														1.40274	-0.531	-0.406	-0.587984		1.90112	13.6449	8.08339
														1.40512	-0.531	-0.408	-0.581413		1.9046	13.4059	7.93376
														1.4075	-0.530449	-0.410836	-0.574		1.90807	13.1677	7.7834
														1.40989	-0.53	-0.413	-0.567272		1.91155	12.9416	7.6394
														1.41227	-0.537	-0.408164	-0.563		1.91502	12.7315	7.50313
														1.41465	-0.544224	-0.403164	-0.559		1.9185	12.5213	7.36668
														1.41703	-0.551782	-0.398164	-0.555		1.92197	12.303	7.23532
														1.41942	-0.55934	-0.393164	-0.551		1.92545	12.0769	7.10778
														1.4218	-0.562898	-0.391	-0.549		1.92892	11.8519	6.97937
														1.42418	-0.565	-0.389	-0.548		1.9324	11.6278	6.84989
														1.42656	-0.567	-0.387164	-0.547		1.93587	11.4057	6.72043
														1.42895	-0.569	-0.386	-0.545707		1.93935	11.1827	6.58998
														1.43133	-0.567871	-0.385	-0.542136		1.94283	10.9645	6.46345
														1.43371	-0.563	-0.385	-0.537		1.9463	10.7464	6.33697
														1.43609	-0.558756	-0.386	-0.531995		1.94978	10.5293	6.2105
														1.43848	-0.554	-0.386	-0.526424		1.95325	10.3335	6.09185
														1.44086	-0.553	-0.383164	-0.520854		1.95673	10.1385	5.97434
														1.44324	-0.558917	-0.376	-0.515		1.9602	9.94277	5.85684
														1.44562	-0.564475	-0.368164	-0.508713		1.96368	9.7279	5.73158
														1.44801	-0.570033	-0.360164	-0.503142		1.96715	9.51279	5.60611
														1.45039	-0.576	-0.353164	-0.496571		1.97063	9.30382	5.48469
														1.45277	-0.581148	-0.35	-0.487001		1.9741	9.12788	5.38413
														1.45515	-0.586	-0.346	-0.47843		1.97758	8.95164	5.28419
														1.45754	-0.591264	-0.342	-0.469		1.98106	8.77539	5.18099
														1.45992	-0.596821	-0.338	-0.460289		1.98453	8.59872	5.07286
														1.4623	-0.594	-0.339836	-0.452718		1.98801	8.42144	4.96486
														1.46468	-0.591063	-0.341	-0.445148		1.99148	8.24517	4.8583
														1.46707	-0.588505	-0.343	-0.437577		1.99496	8.07089	4.75373
														1.46945	-0.585948	-0.344836	-0.430007		1.99843	7.89662	4.64817
														1.47183	-0.59261	-0.340164	-0.421436		2.00191	7.72777	4.55288
														1.47421	-0.601168	-0.334164	-0.412865		2.00538	7.56386	4.46483
														1.47659	-0.610725	-0.328164	-0.403295		2.00886	7.40016	4.37721
														1.47898	-0.620283	-0.322164	-0.394724		2.01233	7.23919	4.28659
														1.48136	-0.625	-0.321	-0.386154		2.01581	7.07917	4.19496
														1.48374	-0.627399	-0.323	-0.377583		2.01928	6.91953	4.10406
														1.48612	-0.629956	-0.325	-0.368012		2.02276	6.7822	4.01372
														1.48851	-0.632	-0.327	-0.359442		2.02624	6.64976	3.9241
														1.49089	-0.634072	-0.326164	-0.350871		2.02971	6.51811	3.83447
														1.49327	-0.63863	-0.322	-0.3413		2.03319	6.37353	3.75418
														1.49565	-0.643	-0.317164	-0.33173		2.03666	6.22827	3.6745
														1.49804	-0.646745	-0.313	-0.323		2.04014	6.08396	3.59503
														1.50042	-0.648697	-0.309836	-0.312177		2.04361	5.95459	3.53229
														1.5028	-0.642139	-0.312836	-0.297018		2.04709	5.82511	3.46856
														1.50518	-0.635582	-0.315836	-0.281447		2.05056	5.69765	3.40278
														1.50757	-0.629	-0.319	-0.265754		2.05404	5.57915	3.32309
														1.50995	-0.622466	-0.322	-0.250306		2.05751	5.46064	3.24245
														1.51233	-0.626091	-0.316	-0.238736		2.06099	5.34406	3.16567
														1.51471	-0.630649	-0.309164	-0.227165		2.06447	5.23062	3.09896
														1.5171	-0.635	-0.303	-0.215594		2.06794	5.11799	3.03225
														1.51948	-0.639	-0.296164	-0.204048		2.07142	5.00446	2.96923
														1.52186	-0.642	-0.291164	-0.184906		2.07489	4.8891	2.90964
														1.52424	-0.644	-0.286164	-0.163648		2.07837	4.77438	2.85069
														1.52663	-0.647	-0.282	-0.141624		2.08184	4.66661	2.79216
														1.52901	-0.649	-0.277	-0.120224		2.08532	4.56677	2.73443
														1.53139	-0.651	-0.275	-0.0983415		2.08879	4.46648	2.67739
														1.53377	-0.653	-0.274	-0.0772003		2.09227	4.36758	2.62329
														1.53616	-0.655	-0.274	-0.0560591		2.09574	4.26899	2.57185
														1.53854	-0.657	-0.273	-0.0349179		2.09922	4.1704	2.5207
														1.54092	-0.659	-0.271164	0.00378164		2.10269	4.07839	2.4689
														1.5433	-0.661	-0.267	0.0707759		2.10617	3.98777	2.41755
														1.54569	-0.663	-0.263	0.13677		2.10965	3.89714	2.36631
														1.54807	-0.665	-0.258164	0.203764		2.11312	3.81502	2.30901
														1.55045	-0.667	-0.256	0.300458		2.1166	3.73337	2.25077
														1.55283	-0.665	-0.261836	0.525188		2.12007	3.65259	2.19336
														1.55522	-0.663	-0.267	0.749847		2.12355	3.58488	2.15753
														1.5576	-0.662	-0.272836	0.974436		2.12702	3.51756	2.1217
														1.55998	-0.660246	-0.277836	1.20668		2.1305	3.44876	2.08453
														1.56236	-0.668804	-0.272	1.8538		2.13397	3.36943	2.03573
														1.56475	-0.677362	-0.266	2.51142		2.13745	3.29045	1.98793
														1.56713	-0.686	-0.259164	3.1698		2.14092	3.2146	1.9394
														1.56951	-0.695477	-0.253164	3.82721		2.1444	3.14886	1.89334
														1.57189	-0.693	-0.249	5.01561		2.14788	3.08312	1.84654
														1.57427	-0.689	-0.245	6.34082		2.15135	3.01956	1.8051
														1.57666	-0.684	-0.241	7.66557		2.15483	2.96064	1.7704
														1.57904	-0.68	-0.237	8.99055		2.1583	2.90103	1.73639
														1.58142	-0.679266	-0.231164	10.65		2.16178	2.84017	1.69954
														1.5838	-0.682	-0.225	12.5344		2.16525	2.77736	1.66062
														1.58619	-0.685	-0.218164	14.4198		2.16873	2.71369	1.62179
														1.58857	-0.687	-0.212	16.3042		2.1722	2.64995	1.59098
														1.59095	-0.689	-0.203164	18.2654		2.17568	2.58521	1.56609
														1.59333	-0.688	-0.190328	20.3403		2.17915	2.52052	1.54116
														1.59572	-0.688	-0.178164	22.4151		2.18263	2.47841	1.51433
														1.5981	-0.687	-0.166164	24.4901		2.18611	2.44255	1.48644
														1.60048	-0.687	-0.154164	26.5409		2.18958	2.4077	1.45856
														1.60286	-0.686	-0.146164	28.4923		2.19306	2.36701	1.42967
														1.60525	-0.685	-0.139	30.4437		2.19653	2.32618	1.40179
														1.60763	-0.684	-0.131	32.3961		2.20001	2.28436	1.37291
														1.61001	-0.683	-0.123164	34.3369		2.20348	2.23753	1.33828
														1.61239	-0.687	-0.109164	35.9002		2.20696	2.18999	1.30242
														1.61478	-0.691	-0.0951642	37.4547		2.21043	2.14288	1.26994
														1.61716	-0.694632	-0.0813285	39.0101		2.21391	2.10405	1.25468
														1.61954	-0.698189	-0.0673285	40.5646		2.21738	2.06423	1.23974
														1.62192	-0.694253	-0.032657	41.7424		2.22086	2.0254	1.2232
														1.62431	-0.688	0.00734302	42.8314		2.22433	1.98715	1.20229
														1.62669	-0.682137	0.046343	43.9195		2.22781	1.94929	1.18137
														1.62907	-0.67658	0.086343	45.0076		2.23129	1.91395	1.16146
														1.63145	-0.674	0.152686	45.7991		2.23476	1.88507	1.14255
														1.63384	-0.674	0.235686	46.4		2.23824	1.85618	1.12464
														1.63622	-0.674	0.318686	47.002		2.24171	1.82387	1.10472
														1.6386	-0.674	0.402522	47.6029		2.24519	1.78902	1.08381
														1.64098	-0.664373	0.518372	48.0417		2.24866	1.75416	1.0629
														1.64337	-0.640467	0.682372	48.2513		2.25214	1.72565	1.04398
														1.64575	-0.616351	0.846208	48.4598		2.25561	1.70007	1.02507
														1.64813	-0.592353	1.00937	48.6684		2.25909	1.67488	1.00716
														1.65051	-0.57112	1.20574	48.8104		2.26256	1.65124	0.988245
														1.6529	-0.556005	1.51891	48.7098		2.26604	1.62933	0.969332
														1.65528	-0.541445	1.83291	48.61		2.26952	1.60742	0.950419
														1.65766	-0.526774	2.14691	48.5093		2.27299	1.57734	0.93367
														1.66004	-0.510317	2.46659	48.4025		2.27647	1.54732	0.917728
														1.66243	-0.459628	2.9923	48.1074		2.27994	1.51668	0.901786
														1.66481	-0.408068	3.52046	47.8097		2.28342	1.50084	0.896
														1.66719	-0.356936	4.0493	47.5117		2.28689	1.4859	0.891
														1.66957	-0.305491	4.5773	47.2133		2.29037	1.47094	0.884941
														1.67195	-0.241783	5.30435	46.8442		2.29384	1.45003	0.866028
														1.67434	-0.174879	6.07435	46.4603		2.29732	1.42811	0.847076
														1.67672	-0.108975	6.84535	46.0755		2.30079	1.40913	0.829134
														1.6791	-0.0420709	7.61535	45.6907		2.30427	1.39819	0.816192
														1.68148	0.0552856	8.54608	45.2876		2.30774	1.38725	0.80425
														1.68387	0.171978	9.57408	44.872		2.31122	1.36962	0.793154
														1.68625	0.287671	10.6011	44.4575		2.3147	1.33873	0.786183
														1.68863	0.404364	11.6291	44.0425		2.31817	1.30806	0.779212
														1.69101	0.552428	12.7428	43.6416		2.32165	1.28548	0.772241
														1.6934	0.744582	13.9738	43.2588		2.32512	1.27254	0.76527
														1.69578	0.935774	15.2048	42.876		2.3286	1.2596	0.758299
														1.69816	1.12789	16.4358	42.4931		2.33207	1.25033	0.749328
														1.70054	1.33711	17.6855	42.123		2.33555	1.24536	0.739357
														1.70293	1.60288	18.9983	41.794		2.33902	1.23939	0.729772
														1.70531	1.8695	20.3105	41.4661		2.3425	1.22625	0.723
														1.70769	2.13611	21.6233	41.1372		2.34597	1.20989	0.717444
														1.71007	2.4058	22.9313	40.8106		2.34945	1.19342	0.712
														1.71246	2.76082	24.1421	40.5211		2.35293	1.1845	0.71
														1.71484	3.11645	25.3511	40.232		2.3564	1.17753	0.709
														1.71722	3.47209	26.5601	39.9426		2.35988	1.17056	0.708
														1.7196	3.82772	27.7701	39.6529		2.36335	1.167	0.705
														1.72199	4.23956	28.7987	39.4185		2.36683	1.164	0.702
														1.72437	4.6631	29.7927	39.1948		2.3703	1.16135	0.699
														1.72675	5.08564	30.7857	38.9708		2.37378	1.16532	0.698
														1.72913	5.50918	31.7797	38.7466		2.37725	1.17	0.697705
														1.73152	5.94593	32.566	38.5293		2.38073	1.17327	0.699266
														1.7339	6.39115	33.2342	38.3157		2.3842	1.17524	0.708237
														1.73628	6.83536	33.903	38.1022		2.38768	1.178	0.717416
														1.73866	7.2805	34.571	37.8886		2.39116	1.18554	0.731537
														1.74105	7.72015	35.1158	37.669		2.39463	1.2053	0.75345
														1.74343	8.15362	35.5036	37.4403		2.39811	1.22436	0.775484
														1.74581	8.58646	35.8916	37.2126		2.40158	1.25155	0.80146
														1.74819	9.01981	36.2788	36.9839		2.40506	1.28931	0.832252
														1.75058	9.44432	36.5992	36.7539		2.40853	1.32617	0.862136
														1.75296	9.84274	36.7054	36.5166		2.41201	1.37604	0.904035
														1.75534	10.2422	36.8122	36.2793		2.41548	1.43481	0.953832
														1.75772	10.6406	36.9192	36.0421		2.41896	1.49452	1.00363
														1.7601	11.0362	37.0145	35.8036		2.42243	1.56902	1.08193
														1.76249	11.3516	36.9048	35.541		2.42591	1.65067	1.17156
														1.76487	11.668	36.7938	35.2778		2.42938	1.73232	1.26118
														1.76725	11.9834	36.682	35.0151		2.43286	1.86162	1.38096
														1.76963	12.2998	36.5708	34.7521		2.43634	2.00004	1.50744
														1.77202	12.5501	36.3128	34.4742		2.43981	2.13946	1.63391
														1.7744	12.7891	36.0286	34.1931		2.44329	2.35481	1.84706
														1.77678	13.028	35.7436	33.9125		2.44676	2.57417	2.06588
														1.77916	13.2669	35.4588	33.6318		2.45024	2.80356	2.29218
														1.78155	13.4447	35.1209	33.337		2.45371	3.14785	2.61988
														1.78393	13.5891	34.7541	33.0343		2.45719	3.49277	2.94915
														1.78631	13.7325	34.3871	32.7317		2.46066	3.88332	3.32032
														1.78869	13.8768	34.0201	32.4294		2.46414	4.46631	3.87303
														1.79108	13.9811	33.6231	32.1212		2.46761	5.04945	4.42574
														1.79346	14.0374	33.1901	31.8043		2.47109	5.76976	5.10717
														1.79584	14.0938	32.7571	31.4875		2.47457	6.78953	6.07066
														1.79822	14.1501	32.3241	31.1707		2.47804	7.80929	7.03366
														1.80061	14.1894	31.8921	30.8515		2.48152	9.15397	8.34269
														1.80299	14.1789	31.4631	30.5241		2.48499	10.9192	10.0978
														1.80537	14.1693	31.0341	30.1967		2.48847	12.6842	11.8525
														1.80775	14.1587	30.6049	29.8693		2.49194	15.122	14.2136
														1.81014	14.145	30.1759	29.5421		2.49542	18.0917	17.0508
														1.81252	14.0808	29.7559	29.2299		2.49889	21.0603	19.889
														1.8149	14.0165	29.3359	28.9179		2.50237	25.1407	23.7019
														1.81728	13.9526	28.9159	28.606		2.50584	29.7416	27.9709
														1.81967	13.8878	28.4959	28.2941		2.50932	34.3414	32.2392
														1.82205	13.7858	28.0897	27.9794		2.51279	40.3803	37.7199
														1.82443	13.6781	27.6857	27.6645		2.51627	46.7698	43.495
														1.82681	13.5695	27.2826	27.3497		2.51975	53.1674	49.2781
														1.8292	13.4618	26.8786	27.034		2.52322	61.002	56.1866
														1.83158	13.3374	26.5009	26.7325		2.5267	68.96	63.1934
														1.83396	13.2046	26.1361	26.4368		2.53017	76.9835	70.2479
														1.83634	13.0718	25.7719	26.1411		2.53365	86.2739	78.2277
														1.83873	12.939	25.4069	25.8464		2.53712	95.5632	86.2065
														1.84111	12.7889	25.0477	25.5588		2.5406	104.919	94.2611
														1.84349	12.6179	24.6947	25.2792		2.54407	114.597	102.681
														1.84587	12.4479	24.3417	25.0007		2.54755	124.274	111.1
														1.84826	12.2768	23.9887	24.7211		2.55102	133.853	119.451
														1.85064	12.1101	23.6518	24.4449		2.5545	143.193	127.639
														1.85302	11.9526	23.3608	24.174		2.55798	152.533	135.828
														1.8554	11.7961	23.0688	23.9039		2.56145	161.361	143.586
														1.85778	11.6386	22.7769	23.6329		2.56493	169.474	150.742
														1.86017	11.4812	22.4866	23.3635		2.5684	177.587	157.899
														1.86255	11.3167	22.2144	23.1051		2.57188	184.741	164.203
														1.86493	11.1516	21.9414	22.8457		2.57535	191.079	169.782
														1.86731	10.9867	21.6684	22.5873		2.57883	197.416	175.36
														1.8697	10.8222	21.3954	22.3279		2.5823	202.498	179.916
														1.87208	10.6671	21.1499	22.0799		2.58578	206.941	183.953
														1.87446	10.5131	20.9069	21.8331		2.58925	211.383	187.99
														1.87684	10.3592	20.6649	21.5863		2.59273	214.567	191.155
														1.87923	10.2063	20.4229	21.3404		2.59621	217.409	194.083
														1.88161	10.0564	20.1946	21.0963		2.59968	220.25	197.009
														1.88399	9.90853	19.9736	20.8547		2.60316	221.777	199.098
														1.88637	9.76051	19.7526	20.6128		2.60663	223.17	201.1
														1.88876	9.6128	19.5316	20.3705		2.61011	224.542	203.087
														1.89114	9.46367	19.3174	20.1382		2.61358	225.455	204.728
														1.89352	9.31074	19.1124	19.9161		2.61706	226.36	206.364
														1.8959	9.15882	18.9073	19.694		2.62053	227.124	207.943
														1.89829	9.00689	18.7014	19.4718		2.62401	227.105	209.207
														1.90067	8.85897	18.4964	19.252		2.62748	227.086	210.472
														1.90305	8.72417	18.2914	19.0386		2.63096	226.921	211.578
														1.90543	8.59036	18.0864	18.8259		2.63443	226.375	212.271
														1.90782	8.45555	17.8814	18.6123		2.63791	225.829	212.964
														1.9102	8.32074	17.6781	18.3992		2.64139	224.97	213.326
														1.91258	8.18693	17.4853	18.1852		2.64486	223.64	213.19
														1.91496	8.05312	17.2931	17.9717		2.64834	222.311	213.054
														1.91735	7.91932	17.1003	17.7571		2.65181	220.526	212.301
														1.91973	7.78551	16.9081	17.5436		2.65529	218.323	210.982
														1.92211	7.6527	16.729	17.337		2.65876	216.119	209.662
														1.92449	7.51989	16.552	17.1315		2.66224	213.381	207.755
														1.92688	7.38808	16.375	16.9264		2.66571	210.347	205.524
														1.92926	7.25528	16.198	16.7213		2.66919	207.313	203.293
														1.93164	7.12347	16.019	16.5168		2.67266	203.543	200.117
														1.93402	6.99247	15.839	16.3135		2.67614	199.55	196.656
														1.93641	6.86085	15.658	16.1097		2.67962	195.556	193.193
														1.93879	6.73004	15.478	15.9065		2.68309	190.73	188.927
														1.94117	6.6052	15.298	15.7016		2.68657	185.801	184.561
														1.94355	6.48851	15.12	15.496		2.69004	180.854	180.165
														1.94593	6.37182	14.9418	15.2905		2.69352	175.478	175.067
														1.94832	6.25497	14.763	15.0846		2.69699	170.089	169.95
														1.9507	6.13943	14.5886	14.8849		2.70047	164.664	164.77
														1.95308	6.02774	14.4238	14.7003		2.70394	159.009	159.204
														1.95546	5.91587	14.2596	14.5161		2.70742	153.355	153.637
														1.95785	5.80374	14.0948	14.3316		2.71089	147.598	147.968
														1.96023	5.6926	13.9306	14.1468		2.71437	141.546	142.006
														1.96261	5.58447	13.7666	13.9578		2.71784	135.493	136.043
														1.96499	5.47633	13.6028	13.7691		2.72132	129.423	130.029
														1.96738	5.3692	13.4396	13.58		2.7248	123.322	123.931
														1.96976	5.26106	13.2756	13.3914		2.72827	117.22	117.832
														1.97214	5.15766	13.1018	13.2156		2.73175	111.239	111.843
														1.97452	5.05479	12.9268	13.0417		2.73522	105.379	105.961
														1.97691	4.95166	12.751	12.8674		2.7387	99.5173	100.078
														1.97929	4.84852	12.576	12.6931		2.74217	93.8749	94.4089
														1.98167	4.74835	12.4156	12.5199		2.74565	88.3628	88.8669
														1.98405	4.64878	12.2625	12.3474		2.74912	82.8508	83.325
														1.98644	4.54912	12.1085	12.1743		2.7526	77.727	78.1826
														1.98882	4.44962	11.9545	12.0021		2.75607	72.7337	73.1745
														1.9912	4.34804	11.8045	11.8307		2.75955	67.7405	68.1663
														1.99358	4.24571	11.6585	11.6605		2.76303	63.2485	63.5611
														1.99597	4.14358	11.5125	11.4912		2.7665	58.8309	59.016
														1.99835	4.04131	11.3673	11.3216		2.76998	54.4144	54.4723
														2.00073	3.94216	11.2176	11.1582		2.77345	50.4599	50.459
														2.00311	3.85216	11.0615	11.007		2.77693	46.5094	46.4498
														2.0055	3.76212	10.9045	10.8569		2.7804	42.6296	42.5168
														2.00788	3.6721	10.7476	10.7058		2.78388	39.2779	39.1531
														2.01026	3.58208	10.5941	10.5551		2.78735	35.9268	35.7901
														2.01264	3.49606	10.4631	10.4005		2.79083	32.7184	32.5677
														2.01503	3.41004	10.3321	10.2467		2.7943	29.9659	29.7934
														2.01741	3.32302	10.2011	10.0923		2.79778	27.2133	27.019
														2.01979	3.237	10.0701	9.93814		2.80126	24.6842	24.4571
														2.02217	3.15843	9.9313	9.79338		2.80473	22.5483	22.2712
														2.02456	3.08197	9.7913	9.64983		2.80821	20.4132	20.0843
														2.02694	3.00451	9.6513	9.50627		2.81168	18.4911	18.1461
														2.02932	2.92804	9.5123	9.36171		2.81516	16.7955	16.4724
														2.0317	2.84791	9.38497	9.22115		2.81863	15.1001	14.799
														2.03409	2.76612	9.26297	9.08159		2.82211	13.6658	13.378
														2.03647	2.68487	9.14097	8.94203		2.82558	12.4001	12.1212
														2.03885	2.6032	9.01897	8.80247		2.82906	11.1349	10.8644
														2.04123	2.52774	8.89414	8.67079		2.83253	10.1095	9.81098
														2.04361	2.45774	8.76614	8.54637		2.83601	9.17334	8.83307
														2.046	2.38784	8.63814	8.42295		2.83948	8.23779	7.85516
														2.04838	2.31835	8.51014	8.29854		2.84296	7.50904	7.11945
														2.05076	2.24803	8.38114	8.17512		2.84644	6.81632	6.42594
														2.05314	2.17712	8.25114	8.0527		2.84991	6.12876	5.73811
														2.05553	2.10596	8.12114	7.93128		2.85339	5.6261	5.25006
														2.05791	2.0345	7.99114	7.80886		2.85686	5.13315	4.77303
														2.06029	1.96478	7.86381	7.68745		2.86034	4.65503	4.3075
														2.06267	1.90843	7.75381	7.56703		2.86381	4.31245	3.94975
														2.06506	1.85209	7.64481	7.44626		2.86729	3.96988	3.59226
														2.06744	1.79574	7.53481	7.32541		2.87076	3.64996	3.25878
														2.06982	1.7394	7.42481	7.20478		2.87424	3.40895	3.0138
														2.0722	1.68305	7.31581	7.09907		2.87771	3.16881	2.76881
														2.07459	1.6267	7.20581	6.9938		2.88119	2.95182	2.54973
														2.07697	1.57036	7.09581	6.88852		2.88467	2.78252	2.37852
														2.07935	1.51401	6.98581	6.78324		2.88814	2.61318	2.20822
														2.08173	1.45666	6.88464	6.67233		2.89162	2.46593	2.06294
														2.08412	1.39932	6.78664	6.55748		2.89509	2.34446	1.94741
														2.0865	1.34197	6.68848	6.44363		2.89857	2.22392	1.83092
														2.08888	1.28362	6.58964	6.32978		2.90204	2.127	1.72425
														2.09126	1.2309	6.49164	6.22086		2.90552	2.04735	1.62557
														2.09365	1.18293	6.39264	6.11707		2.90899	1.9677	1.52598
														2.09603	1.13432	6.29348	6.0133		2.91247	1.90153	1.45253
														2.09841	1.08553	6.19364	5.90903		2.91594	1.84059	1.38979
														2.10079	1.03674	6.09648	5.80796		2.91942	1.77905	1.32705
														2.10318	0.988955	6.00164	5.71125		2.92289	1.7288	1.27854
														2.10556	0.941166	5.90748	5.61454		2.92637	1.681	1.232
														2.10794	0.892377	5.81264	5.51784		2.92985	1.63321	1.18621
														2.11032	0.845753	5.71948	5.42262		2.93332	1.60038	1.15538
														2.11271	0.81008	5.63431	5.33648		2.9368	1.56787	1.12549
														2.11509	0.773407	5.54848	5.24935		2.94027	1.53501	1.09621
														2.11747	0.737734	5.46348	5.16321		2.94375	1.49916	1.07429
														2.11985	0.70106	5.37831	5.07708		2.94722	1.46276	1.05138
														2.12224	0.663516	5.28348	4.99628		2.9507	1.42947	1.02947
														2.12462	0.626285	5.18748	4.91581		2.95417	1.40655	1.00607
														2.127	0.589054	5.09164	4.83515		2.95765	1.38464	0.982642
														2.12938	0.551823	4.99564	4.75459		2.96112	1.36415	0.960729
														2.13177	0.516593	4.91331	4.67202		2.9646	1.34782	0.939816
														2.13415	0.482362	4.83531	4.58826		2.96808	1.3319	0.918903
														2.13653	0.448131	4.75731	4.50489		2.97155	1.31766	0.899326
														2.13891	0.413675	4.67931	4.42099		2.97503	1.30638	0.882077
														2.14129	0.381669	4.60515	4.34276		2.9785	1.29472	0.864442
														2.14368	0.351328	4.53515	4.2682		2.98198	1.2825	0.853
														2.14606	0.320655	4.46415	4.19368		2.98545	1.26856	0.846779
														2.14844	0.290982	4.39315	4.11968		2.98893	1.25462	0.839808
														2.15082	0.262873	4.32399	4.04669		2.9924	1.23651	0.832837
														2.15321	0.239636	4.25615	3.9757		2.99588	1.21673	0.824732
														2.15559	0.215642	4.18899	3.9047		2.99935	1.19769	0.81679
														2.15797	0.192289	4.12115	3.83381		3.00283	1.18685	0.794773
														2.16035	0.167616	4.05499	3.76471		3.00631	1.17791	0.76986
														2.16274	0.138943	3.99115	3.69972		3.00978	1.16896	0.745964
														2.16512	0.10927	3.92799	3.63434		3.01326	1.15202	0.740011
														2.1675	0.0805965	3.86415	3.56891		3.01673	1.13508	0.737
														2.16988	0.0509488	3.80099	3.50374		3.02021	1.11814	0.732069
														2.17227	0.0348334	3.74582	3.44174		3.02368	1.10129	0.723098
														2.17465	0.0187179	3.68999	3.37964		3.02716	1.08525	0.714127
														2.17703	0.00230122	3.63482	3.31675		3.03063	1.07016	0.704312
														2.17941	-0.0142565	3.57982	3.25476		3.03411	1.06019	0.696185
														2.1818	-0.0336285	3.52099	3.19737		3.03758	1.05021	0.688214
														2.18418	-0.0547439	3.46199	3.14295		3.04106	1.04024	0.679486
														2.18656	-0.0758594	3.40199	3.08827		3.04453	1.03227	0.669272
														2.18894	-0.0969749	3.34199	3.0331		3.04801	1.0236	0.659301
														2.19133	-0.11409	3.28682	2.98256		3.05149	1.018	0.64833
														2.19371	-0.128603	3.23382	2.93371		3.05496	1.01536	0.637359
														2.19609	-0.143161	3.18082	2.88583		3.05844	1.013	0.625776
														2.19847	-0.157718	3.12782	2.837		3.06191	1.00283	0.620417
														2.20086	-0.175552	3.07399	2.78598		3.06539	0.986892	0.619
														2.20324	-0.198668	3.01982	2.72856		3.06886	0.970425	0.618
														2.20562	-0.222783	2.96482	2.67213		3.07234	0.954008	0.602512
														2.208	-0.245899	2.90999	2.61471		3.07581	0.938066	0.579132
														2.21039	-0.267507	2.85582	2.56074		3.07929	0.922124	0.555686
														2.21277	-0.275	2.80582	2.52191		3.08276	0.909182	0.542591
														2.21515	-0.281622	2.75682	2.48263		3.08624	0.89624	0.53162
														2.21753	-0.28918	2.70682	2.44434		3.08972	0.884298	0.520649
														2.21992	-0.296738	2.65682	2.40506		3.09319	0.874678	0.513678
														2.2223	-0.313591	2.62349	2.35747		3.09667	0.866414	0.506707
														2.22468	-0.329853	2.59149	2.30862		3.10014	0.857736	0.499736
														2.22706	-0.346822	2.55866	2.26077		3.10362	0.854765	0.492765
														2.22944	-0.363938	2.52649	2.21191		3.10709	0.851	0.486794
														2.23183	-0.372	2.49249	2.17365		3.11057	0.846823	0.478823
														2.23421	-0.377	2.45766	2.13752		3.11404	0.837852	0.467852
														2.23659	-0.382	2.42349	2.10208		3.11752	0.829881	0.456881
														2.23897	-0.387	2.38866	2.0661		3.12099	0.82091	0.44491
														2.24136	-0.395758	2.35066	2.02952		3.12447	0.811939	0.432878
														2.24374	-0.407631	2.31066	1.99224		3.12794	0.802936	0.419936
														2.24612	-0.419873	2.26966	1.95595		3.13142	0.792997	0.406994
														2.2485	-0.431431	2.22966	1.91867		3.1349	0.783052	0.395052
														2.25089	-0.438	2.18966	1.88439		3.13837	0.77311	0.383055
														2.25327	-0.436	2.15166	1.85483		3.14185	0.761168	0.369168
														2.25565	-0.433	2.11449	1.82512		3.14532	0.746339	0.353339
														2.25803	-0.431	2.07649	1.79641		3.1488	0.732284	0.338284
														2.26042	-0.43	2.03949	1.76626		3.15227	0.719342	0.337
														2.2628	-0.434777	2.00649	1.73198		3.15575	0.7082	0.3438
														2.26518	-0.439335	1.97349	1.69769		3.15922	0.696458	0.350771
														2.26756	-0.444	1.94049	1.66356		3.1627	0.693	0.335032
														2.26995	-0.449	1.90749	1.62985		3.16617	0.692	0.313861
														2.27233	-0.445992	1.87449	1.60214		3.16965	0.691	0.291948
														2.27471	-0.442434	1.84049	1.57442		3.17313	0.688	0.292
														2.27709	-0.439	1.80666	1.54671		3.1766	0.684374	0.294626
														2.27948	-0.436	1.77349	1.519		3.18008	0.681	0.295806
														2.28186	-0.436	1.75233	1.49286		3.18355	0.68	0.275296
														2.28424	-0.437	1.73433	1.46658		3.18703	0.679	0.254383
														2.28662	-0.438	1.71716	1.44086		3.1905	0.67649	0.23651
														2.28901	-0.439912	1.69933	1.41515		3.19398	0.668519	0.239
														2.29139	-0.43553	1.67533	1.38829		3.19745	0.660096	0.242
														2.29377	-0.427972	1.64633	1.36073		3.20093	0.651577	0.241577
														2.29615	-0.420415	1.61649	1.33302		3.2044	0.643606	0.231606
														2.29854	-0.412857	1.58749	1.30587		3.20788	0.635635	0.221635
														2.30092	-0.403598	1.56333	1.27759		3.21136	0.632	0.214
														2.3033	-0.392741	1.54716	1.24888		3.21483	0.634	0.209
														2.30568	-0.381184	1.53033	1.21917		3.21831	0.636	0.204722
														2.30807	-0.370252	1.51333	1.18946		3.22178	0.630751	0.196751
														2.31045	-0.361	1.49533	1.16258		3.22526	0.61878	0.18656
														2.31283	-0.36	1.46849	1.14502		3.22873	0.607618	0.175809
														2.31521	-0.359	1.44249	1.12744		3.23221	0.603	0.169838
														2.3176	-0.358	1.41649	1.10974		3.23568	0.602	0.165867
														2.31998	-0.357	1.39033	1.0923		3.23916	0.602	0.161896
														2.32236	-0.354	1.36349	1.07646		3.24263	0.596925	0.157925
														2.32474	-0.351	1.33749	1.06132		3.24611	0.589954	0.152954
														2.32712	-0.348164	1.31049	1.04559		3.24958	0.582983	0.148966
														2.32951	-0.345606	1.28449	1.03003		3.25306	0.581	0.125035
														2.33189	-0.339049	1.26133	1.01545		3.25654	0.581	0.0981632
														2.33427	-0.331491	1.23833	1.00088		3.26001	0.58	0.0722094
														2.33665	-0.324	1.21549	0.986305		3.26349	0.575099	0.07
														2.33904	-0.317	1.19333	0.971735		3.26696	0.571128	0.068
														2.34142	-0.306818	1.17433	0.955329		3.27044	0.565314	0.0643136
														2.3438	-0.29526	1.15833	0.938187		3.27391	0.551372	0.0541858
														2.34618	-0.283702	1.14216	0.921046		3.27739	0.53743	0.0432148
														2.34857	-0.272144	1.12533	0.903452		3.28086	0.527	0.0332438
														2.35095	-0.265413	1.10733	0.884764		3.28434	0.527	0.0242728
														2.35333	-0.267	1.08533	0.863934		3.28781	0.528	0.0153018
														2.35571	-0.268	1.06333	0.843481		3.29129	0.525331	0.011
														2.3581	-0.269	1.04133	0.82234		3.29477	0.51936	0.013
														2.36048	-0.27	1.023	0.803599		3.29824	0.512389	0.015
														2.36286	-0.269	1.01716	0.792029		3.30172	0.512	0.0134177
														2.36524	-0.268	1.012	0.779458		3.30519	0.518553	0.00744674
														2.36763	-0.268	1.00616	0.767888		3.30867	0.524524	0.00247574
														2.37001	-0.267	1.001	0.755634		3.31214	0.525505	-0.0109905
														2.37239	-0.269	0.977328	0.738746		3.31562	0.523	-0.0293988
														2.37477	-0.271	0.953328	0.722352		3.31909	0.520563	-0.0473118
														2.37716	-0.273	0.929328	0.70521		3.32257	0.521	-0.052
														2.37954	-0.275	0.905493	0.688069		3.32604	0.522379	-0.051
														2.38192	-0.270336	0.895164	0.674928		3.32952	0.524	-0.051
														2.3843	-0.264779	0.888164	0.662787		3.33299	0.520679	-0.051
														2.38669	-0.259	0.881164	0.650323		3.33647	0.516	-0.052
														2.38907	-0.253	0.874	0.637752		3.33995	0.511737	-0.0522633
														2.39145	-0.252	0.865164	0.628182		3.34342	0.500766	-0.0612343
														2.39383	-0.254	0.856	0.619611		3.3469	0.489795	-0.0702053
														2.39622	-0.256	0.846164	0.61204		3.35037	0.481	-0.078
														2.3986	-0.258	0.836164	0.60347		3.35385	0.487147	-0.079
														2.40098	-0.257	0.825328	0.595899		3.35732	0.493118	-0.08
														2.40336	-0.253	0.812164	0.587		3.3608	0.498	-0.0810893
														2.40575	-0.248759	0.798164	0.578758		3.36427	0.498	-0.083
														2.40813	-0.244201	0.784328	0.57		3.36775	0.498	-0.085
														2.41051	-0.241	0.771328	0.560233		3.37122	0.494995	-0.088
														2.41289	-0.242	0.760164	0.547046		3.3747	0.485027	-0.0919734
														2.41527	-0.243	0.748328	0.533951		3.37818	0.475056	-0.0969444
														2.41766	-0.244	0.737164	0.520905		3.38165	0.469	-0.0960846
														2.42004	-0.245587	0.725328	0.507668		3.38513	0.466114	-0.0891136
														2.42242	-0.254145	0.707328	0.496764		3.3886	0.464	-0.0821426
														2.4248	-0.263703	0.688328	0.486193		3.39208	0.466828	-0.0866568
														2.42719	-0.273261	0.670164	0.475622		3.39555	0.472799	-0.0997994
														2.42957	-0.282	0.651328	0.465052		3.39903	0.47877	-0.113541
														2.43195	-0.279	0.649	0.457481		3.4025	0.475259	-0.118741
														2.43433	-0.273066	0.65	0.45		3.40598	0.469288	-0.121
														2.43672	-0.267508	0.651	0.44334		3.40945	0.463317	-0.123683
														2.4391	-0.261	0.652	0.436769		3.41293	0.46	-0.119346
														2.44148	-0.256	0.643328	0.434		3.41641	0.458	-0.113375
														2.44386	-0.250835	0.630164	0.434		3.41988	0.456	-0.107404
														2.44625	-0.245277	0.617164	0.433		3.42336	0.463135	-0.112567
														2.44863	-0.24	0.603328	0.433		3.42683	0.470538	-0.118538
														2.45101	-0.237	0.593164	0.420749		3.43031	0.475472	-0.124509
														2.45339	-0.236	0.586164	0.393037		3.43378	0.459039	-0.13248
														2.45578	-0.235	0.58	0.36455		3.43726	0.443097	-0.140451
														2.45816	-0.235	0.573164	0.336613		3.44073	0.429	-0.145578
														2.46054	-0.236	0.565164	0.315		3.44421	0.425	-0.136607
														2.46292	-0.243627	0.552164	0.314		3.44768	0.420636	-0.128636
														2.46531	-0.251184	0.539164	0.313		3.45116	0.421335	-0.125335
														2.46769	-0.258742	0.525328	0.313		3.45463	0.431306	-0.132306
														2.47007	-0.266	0.513164	0.311351		3.45811	0.441555	-0.140277
														2.47245	-0.263	0.504164	0.303781		3.46159	0.446	-0.143
														2.47484	-0.26	0.496164	0.29621		3.46506	0.443781	-0.140781
														2.47722	-0.257027	0.488	0.288		3.46854	0.441	-0.138
														2.4796	-0.254469	0.479164	0.280069		3.47201	0.444323	-0.144323
														2.48198	-0.259089	0.475	0.270498		3.47549	0.452265	-0.157133
														2.48437	-0.266	0.471	0.259928		3.47896	0.460207	-0.169207
														2.48675	-0.273	0.466164	0.249357		3.48244	0.455851	-0.166925
														2.48913	-0.279762	0.462164	0.238787		3.48591	0.444909	-0.158954
														2.49151	-0.286319	0.458164	0.230216		3.48939	0.433967	-0.150983
														2.4939	-0.293877	0.454164	0.221645		3.49286	0.429012	-0.154988
														2.49628	-0.301	0.450164	0.214		3.49634	0.426041	-0.159959
														2.49866	-0.307993	0.446164	0.205504		3.49982	0.42307	-0.16593
														2.50104	-0.312	0.441164	0.193867		3.50329	0.424	-0.165
														2.50343	-0.313	0.435164	0.177363
														2.50581	-0.314	0.429164	0.160792
														2.50819	-0.315	0.423164	0.144443
														2.51057	-0.316	0.419	0.131
														2.51295	-0.314	0.419	0.128
														2.51534	-0.313	0.418	0.12451
														2.51772	-0.311	0.418	0.121
														2.5201	-0.310012	0.418	0.118
														2.52248	-0.31957	0.421	0.113798
														2.52487	-0.328128	0.423	0.11
														2.52725	-0.336685	0.426	0.105657
														2.52963	-0.345243	0.428836	0.102
														2.53201	-0.340199	0.423164	0.0965157
														2.5344	-0.332641	0.417	0.091
														2.53678	-0.325	0.410164	0.086
														2.53916	-0.316526	0.403164	0.0808038
														2.54154	-0.314	0.406836	0.0867668
														2.54393	-0.314	0.414836	0.0993374
														2.54631	-0.315	0.423836	0.110908
														2.54869	-0.315	0.432	0.123479
														2.55107	-0.308475	0.445672	0.136049
														2.55346	-0.29318	0.466672	0.14924
														2.55584	-0.277622	0.486672	0.16219
														2.55822	-0.262128	0.506672	0.175522
														2.5606	-0.246506	0.527672	0.189663
														2.56299	-0.228897	0.550507	0.208804
														2.56537	-0.211391	0.572672	0.228946
														2.56775	-0.193666	0.595672	0.248087
														2.57013	-0.176275	0.619343	0.267228
														2.57252	-0.167718	0.656343	0.290554
														2.5749	-0.15916	0.694343	0.314266

## Sheet: Figure 1D-E
MS Intensity (AU)
	HCGLSLSSTPPGK					HCGLSLSp(ST)PPGK, phos					HCGLSLpp(SST)PPGK, 2xphos
	rep.1	rep.2	rep.3	rep.4	rep.5	rep.1	rep.2	rep.3	rep.4	rep.5	rep.1	rep.2	rep.3	rep.4	rep.5
hM-CenpU + hM-PBD	56084000000	74583000000	67214000000	66938000000	63970000000	26224622	24778832	36938752	34742152	40055692	0	169684	355362	718796	329456
hM-CenpU + hM-PBD + Plk1, co-mix	60535000000	65603000000	64207000000	62959000000	59873000000	386632320	417396960	436535936	418241536	386691776	4823648	4794157	3611625	7059281	3510751
hM-CenpU + hM-PBD + Plk1, pre-phos	59402000000	55097000000	60393000000	58344000000	61449000000	2649487616	2144065536	2296440832	2300737024	2779863808	366346848	271342624	315685312	321479712	448871616
hM-CenpU + hM-PBD + CCC, co-mix	15827000000	15209000000	17348000000	17190000000	15010000000	52717000000	52563000000	56602000000	54682000000	50874000000	700315	2916771	2530708	1497925	1961991
hM-CenpU + hM-PBD + CCC, pre-phos	13269000000	14394000000	13801000000	13051000000	13963000000	52994000000	58248000000	56831000000	55321000000	58650000000	12163966	18367202	17020252	8730724	15680112
hM-CenpU + hM-PBD + CCC and Plk1, co-mix	15893000000	17456000000	17519000000	16444000000	15697000000	51555000000	50914000000	52239000000	49100000000	48359000000	67362488	72647048	62563796	65325544	69053776
hM-CenpU + hM-PBD + CCC and Plk1, pre-phos	6314999808	6565234176	6589949952	6372064768	4843413504	39348000000	39043000000	41645000000	40657000000	39224000000	15592000000	16058000000	16231000000	14781000000	15357000000
	DEETYETFDPPLHSTAIYADEEEFSK					DEETYETFDPPLHp(ST)AIYADEEEFSK, phos
	rep.1	rep.2	rep.3	rep.4	rep.5	rep.1	rep.2	rep.3	rep.4	rep.5
hM-CenpU + hM-PBD	17746000000	20291000000	20234000000	19802000000	18814000000	243997	1186730	113365	566703	472830
hM-CenpU + hM-PBD + Plk1, co-mix	20566000000	18568000000	17529000000	18221000000	18030000000	502987872	467528576	450525120	437695008	410378688
hM-CenpU + hM-PBD + Plk1, pre-phos	15667000000	16248000000	16178000000	16230000000	15827000000	3982363136	3311775744	3546378752	3555131136	3355881216
hM-CenpU + hM-PBD + CCC, co-mix	20015000000	18598000000	19419000000	18853000000	19325000000	245315	202887	184574	318049	514411
hM-CenpU + hM-PBD + CCC, pre-phos	18853000000	17456000000	16562000000	16225000000	18775000000	553700	1223278	658288	519575	731183
hM-CenpU + hM-PBD + CCC and Plk1, co-mix	17940000000	16703000000	16921000000	17282000000	15987000000	229024352	217596480	241240352	242564784	204161216
hM-CenpU + hM-PBD + CCC and Plk1, pre-phos	7430264832	7981238272	7970612224	8942144512	7563446784	9059715072	9068527616	9131188224	9432868864	8393566208

## Sheet: Figure 3B
															MBPCENP-U39-114+MBPPBD (1:3) [CDK1+PLK1,Pre-Phos] _UV1_280nm	MBPCENP-U58-114+MBPPBD (1:3) [CDK1+PLK1,Pre-Phos] _UV1_280nm
														ml	mAU	mAU
														0.44	-0.577	-0.133233
														0.442241	-0.583296	-0.134
														0.444481	-0.58928	-0.135
														0.446722	-0.596	-0.136
														0.448962	-0.602248	-0.136728
														0.451203	-0.605	-0.134782
														0.453443	-0.604	-0.131292
														0.455684	-0.603	-0.127802
														0.457924	-0.603	-0.123312
														0.460165	-0.602	-0.120178
														0.462406	-0.601847	-0.122669
														0.464646	-0.601	-0.125159
														0.466887	-0.601	-0.128
														0.469127	-0.6	-0.131
														0.471368	-0.604	-0.131371
														0.473608	-0.61	-0.130881
														0.475849	-0.616	-0.13
														0.478089	-0.622	-0.129
														0.48033	-0.626	-0.12741
														0.482571	-0.620989	-0.12092
														0.484811	-0.615005	-0.11443
														0.487052	-0.610021	-0.10794
														0.489292	-0.605	-0.1019
														0.491533	-0.510783	-0.0847995
														0.493773	-0.37502	-0.0623489
														0.496014	-0.240257	-0.0388984
														0.498254	-0.105494	-0.0164478
														0.500495	0	0.00200112
														0.502736	-0.001	0.00849067
														0.504976	-0.00285295	0.0139808
														0.507217	-0.004	0.0204709
														0.509457	-0.005	0.026922
														0.511698	-0.0108055	0.0265489
														0.513938	-0.0177897	0.0240587
														0.516179	-0.0247739	0.0225686
														0.51842	-0.0317581	0.0200785
														0.52066	-0.037	0.018
														0.522901	-0.038	0.0150983
														0.525141	-0.0397106	0.0126082
														0.527382	-0.041	0.00911806
														0.529622	-0.042	0.00662794
														0.531863	-0.0456632	0.0137243
														0.534103	-0.05	0.0227046
														0.536344	-0.0546315	0.0316848
														0.538585	-0.059	0.040665
														0.540825	-0.062	0.046
														0.543066	-0.062	0.047
														0.545306	-0.061	0.047
														0.547547	-0.061	0.047293
														0.549787	-0.061	0.048
														0.552028	-0.067	0.047
														0.554268	-0.073505	0.0452367
														0.556509	-0.0804892	0.044
														0.55875	-0.0874734	0.043
														0.56099	-0.089	0.0452337
														0.563231	-0.0845582	0.0514476
														0.565471	-0.08	0.0582139
														0.567712	-0.0755899	0.064408
														0.569952	-0.071	0.071
														0.572193	-0.0763785	0.0736843
														0.574433	-0.082	0.077
														0.576674	-0.0873469	0.0796645
														0.578915	-0.0933311	0.0821546
														0.581155	-0.0936847	0.0813553
														0.583396	-0.089	0.0748652
														0.585636	-0.084	0.0693751
														0.587877	-0.0797322	0.0637699
														0.590117	-0.075504	0.0586052
														0.592358	-0.0904724	0.0640953
														0.594598	-0.105441	0.0691708
														0.596839	-0.120205	0.074151
														0.59908	-0.135189	0.0795656
														0.60132	-0.134827	0.082
														0.603561	-0.123843	0.081
														0.605801	-0.113859	0.081
														0.608042	-0.102875	0.08
														0.610282	-0.0951097	0.0799838
														0.612523	-0.106094	0.078
														0.614763	-0.117078	0.077
														0.617004	-0.128062	0.075
														0.619245	-0.138093	0.074
														0.621485	-0.143031	0.0734668
														0.623726	-0.146	0.074
														0.625966	-0.148	0.075
														0.628207	-0.15	0.075
														0.630447	-0.152	0.0764273
														0.632688	-0.151	0.08
														0.634929	-0.15	0.084
														0.637169	-0.14808	0.0878976
														0.63941	-0.147	0.0913877
														0.64165	-0.139112	0.0891222
														0.643891	-0.129128	0.0846321
														0.646131	-0.119143	0.0801419
														0.648372	-0.108159	0.0756518
														0.650612	-0.102	0.072
														0.652853	-0.107	0.07
														0.655094	-0.112	0.0681815
														0.657334	-0.117	0.067
														0.659575	-0.122	0.0652012
														0.661815	-0.127746	0.064
														0.664056	-0.13373	0.063
														0.666296	-0.14	0.062
														0.668537	-0.146	0.061
														0.670777	-0.15	0.06
														0.673018	-0.15	0.059
														0.675259	-0.151	0.059
														0.677499	-0.151	0.0582803
														0.67974	-0.151	0.058
														0.68198	-0.15	0.0543001
														0.684221	-0.148412	0.04981
														0.686461	-0.147	0.0453199
														0.688702	-0.146	0.0408297
														0.690942	-0.14346	0.039
														0.693183	-0.139475	0.0411505
														0.695424	-0.135	0.044
														0.697664	-0.131	0.0461307
														0.699905	-0.127	0.049
														0.702145	-0.128	0.0521109
														0.704386	-0.129	0.0556011
														0.706626	-0.13	0.0590912
														0.708867	-0.131	0.0625813
														0.711107	-0.129602	0.064
														0.713348	-0.127	0.065
														0.715589	-0.124	0.066
														0.717829	-0.121649	0.066
														0.72007	-0.119	0.067
														0.72231	-0.121	0.068522
														0.724551	-0.122	0.0700121
														0.726791	-0.124	0.072
														0.729032	-0.125	0.073
														0.731272	-0.126256	0.072
														0.733513	-0.127	0.0680274
														0.735754	-0.128	0.0645373
														0.737994	-0.129	0.0610472
														0.740235	-0.128808	0.0575571
														0.742475	-0.119823	0.051067
														0.744716	-0.109839	0.0445769
														0.746956	-0.100855	0.0381735
														0.749197	-0.0917416	0.0321933
														0.751438	-0.0891134	0.03
														0.753678	-0.092	0.029
														0.755919	-0.094	0.028
														0.758159	-0.096	0.0276362
														0.7604	-0.099	0.027
														0.76264	-0.103	0.0293441
														0.764881	-0.107019	0.0318342
														0.767121	-0.112	0.034
														0.769362	-0.115987	0.036
														0.771603	-0.115029	0.0366955
														0.773843	-0.113	0.036
														0.776084	-0.111	0.035
														0.778324	-0.109	0.0342251
														0.780565	-0.105092	0.035265
														0.782805	-0.099108	0.0407551
														0.785046	-0.0931238	0.0464904
														0.787286	-0.0871396	0.0524707
														0.789527	-0.0811555	0.0582254
														0.791768	-0.0771713	0.0535689
														0.794008	-0.074	0.0467943
														0.796249	-0.07	0.0403042
														0.798489	-0.0662187	0.0336282
														0.80073	-0.063	0.029
														0.80297	-0.061	0.029
														0.805211	-0.059	0.0296563
														0.807451	-0.056282	0.03
														0.809692	-0.054	0.03
														0.811933	-0.049	0.0248734
														0.814173	-0.0433294	0.0193833
														0.816414	-0.0373452	0.0138932
														0.818654	-0.031361	0.00840305
														0.820895	-0.0296231	0.004
														0.823135	-0.034	0.00242282
														0.825376	-0.038	0.000932705
														0.827616	-0.0425757	-0.001
														0.829857	-0.0465599	-0.00304753
														0.832098	-0.046	-0.0100753
														0.834338	-0.045	-0.0170555
														0.836579	-0.044	-0.0250357
														0.838819	-0.0435034	-0.032016
														0.84106	-0.043	-0.0335019
														0.8433	-0.042	-0.0280236
														0.845541	-0.042	-0.0235217
														0.847781	-0.041	-0.0180316
														0.850022	-0.0405824	-0.013
														0.852263	-0.034	-0.0159487
														0.854503	-0.027	-0.0184388
														0.856744	-0.02	-0.021
														0.858984	-0.013	-0.024
														0.861225	-0.012	-0.0298183
														0.863465	-0.015	-0.0377985
														0.865706	-0.018	-0.0457787
														0.867947	-0.021	-0.053759
														0.870187	-0.024	-0.0617392
														0.872428	-0.025	-0.0683597
														0.874668	-0.026	-0.0748498
														0.876909	-0.027	-0.0816799
														0.879149	-0.028	-0.0886601
														0.88139	-0.027	-0.0873596
														0.88363	-0.025	-0.0811897
														0.885871	-0.023	-0.0753992
														0.888112	-0.0218513	-0.0692095
														0.890352	-0.0188671	-0.0642806
														0.892593	-0.0108829	-0.0677708
														0.894833	-0.00189872	-0.0712609
														0.897074	0.00608546	-0.074751
														0.899314	0.0140696	-0.0782411
														0.901555	0.019	-0.0827312
														0.903795	0.022	-0.0882213
														0.906036	0.025	-0.0937115
														0.908277	0.028	-0.0994031
														0.910517	0.03	-0.103308
														0.912758	0.028	-0.101
														0.914998	0.026041	-0.099
														0.917239	0.025	-0.096838
														0.919479	0.0230727	-0.0943479
														0.92172	0.0319115	-0.092
														0.92396	0.0438957	-0.09
														0.926201	0.0558799	-0.0878775
														0.928442	0.0678641	-0.0853874
														0.930682	0.075	-0.0852054
														0.932923	0.0701676	-0.0905928
														0.935163	0.0661834	-0.096083
														0.937404	0.062	-0.101146
														0.939644	0.058	-0.106063
														0.941885	0.0637692	-0.103447
														0.944125	0.0707534	-0.0979566
														0.946366	0.0787376	-0.0934665
														0.948607	0.086	-0.0889764
														0.950847	0.092	-0.0875138
														0.953088	0.094	-0.091
														0.955328	0.097	-0.094
														0.957569	0.099	-0.097
														0.959809	0.102	-0.100474
														0.96205	0.116254	-0.0950357
														0.96429	0.132222	-0.0885455
														0.966531	0.147595	-0.0820554
														0.968772	0.163159	-0.0755653
														0.971012	0.175564	-0.0700752
														0.973253	0.184548	-0.0655851
														0.975493	0.193532	-0.060095
														0.977734	0.202516	-0.0556049
														0.979974	0.211001	-0.0511147
														0.982215	0.224485	-0.0247478
														0.984456	0.237937	0.00119294
														0.986696	0.251906	0.0281336
														0.988937	0.265437	0.0540743
														0.991177	0.283264	0.0713358
														0.993418	0.304811	0.078826
														0.995658	0.326169	0.0866321
														0.997899	0.347748	0.0946124
														1.00014	0.368716	0.103481
														1.00238	0.385342	0.125932
														1.00462	0.401326	0.147383
														1.00686	0.417621	0.169833
														1.0091	0.43359	0.192284
														1.01134	0.453837	0.209241
														1.01358	0.477789	0.223711
														1.01582	0.500742	0.238181
														1.01806	0.524694	0.252652
														1.0203	0.546431	0.267829
														1.02254	0.5582	0.289987
														1.02479	0.570184	0.312438
														1.02703	0.581336	0.334888
														1.02927	0.593152	0.356339
														1.03151	0.604273	0.372316
														1.03375	0.616121	0.383944
														1.03599	0.627105	0.396414
														1.03823	0.638089	0.408257
														1.04047	0.647	0.417882
														1.04271	0.647	0.416
														1.04495	0.647042	0.414
														1.04719	0.648	0.412
														1.04943	0.648	0.41
														1.05167	0.643006	0.402862
														1.05391	0.636022	0.393882
														1.05615	0.63	0.383902
														1.05839	0.623053	0.374921
														1.06063	0.616069	0.364412
														1.06288	0.608085	0.349941
														1.06512	0.601	0.336471
														1.06736	0.593116	0.322001
														1.0696	0.585132	0.30853
														1.07184	0.579148	0.30202
														1.07408	0.574	0.29653
														1.07632	0.56818	0.29104
														1.07856	0.562195	0.28555
														1.0808	0.554423	0.277179
														1.08304	0.542454	0.263708
														1.08528	0.530486	0.250238
														1.08752	0.518259	0.235768
														1.08976	0.506275	0.222297
														1.092	0.503	0.207827
														1.09424	0.5	0.193475
														1.09648	0.497	0.179515
														1.09872	0.494338	0.165416
														1.10096	0.492	0.159351
														1.10321	0.491	0.163842
														1.10545	0.489	0.168332
														1.10769	0.488	0.172822
														1.10993	0.486	0.177688
														1.11217	0.481	0.167396
														1.11441	0.476	0.156123
														1.11665	0.470464	0.144653
														1.11889	0.46548	0.133455
														1.12113	0.458496	0.124237
														1.12337	0.450512	0.115747
														1.12561	0.441528	0.107514
														1.12785	0.433543	0.0995342
														1.13009	0.425441	0.092277
														1.13233	0.43885	0.0867869
														1.13457	0.452409	0.0822968
														1.13681	0.465787	0.0778067
														1.13905	0.479378	0.0733165
														1.14129	0.484638	0.071
														1.14354	0.484	0.071
														1.14578	0.483	0.07
														1.14802	0.482	0.07
														1.15026	0.481	0.069866
														1.1525	0.48	0.0653759
														1.15474	0.48	0.0608857
														1.15698	0.479	0.0563956
														1.15922	0.478	0.0529055
														1.16146	0.483219	0.0474154
														1.1637	0.491204	0.0419253
														1.16594	0.499188	0.0364352
														1.16818	0.506172	0.0308901
														1.17042	0.515156	0.026
														1.17266	0.52414	0.025
														1.1749	0.534125	0.025
														1.17714	0.544109	0.0249846
														1.17938	0.553093	0.024
														1.18162	0.555	0.0259956
														1.18387	0.553	0.0284858
														1.18611	0.552	0.031
														1.18835	0.55	0.034
														1.19059	0.553014	0.0369561
														1.19283	0.566998	0.0394462
														1.19507	0.580982	0.0429363
														1.19731	0.595933	0.0454265
														1.19955	0.609951	0.048
														1.20179	0.627869	0.0602201
														1.20403	0.646838	0.0746904
														1.20627	0.665806	0.0881608
														1.20851	0.684775	0.102631
														1.21075	0.700871	0.114734
														1.21299	0.713856	0.121715
														1.21523	0.72684	0.129347
														1.21747	0.739648	0.136675
														1.21971	0.752616	0.144328
														1.22195	0.763792	0.150818
														1.2242	0.775553	0.158308
														1.22644	0.786761	0.164798
														1.22868	0.79849	0.171576
														1.23092	0.818917	0.184113
														1.23316	0.853853	0.205073
														1.2354	0.88879	0.225792
														1.23764	0.923727	0.246243
														1.23988	0.957998	0.266693
														1.24212	0.9936	0.286915
														1.24436	1.02854	0.306876
														1.2466	1.06447	0.326836
														1.24884	1.09941	0.346796
														1.25108	1.14293	0.373514
														1.25332	1.19543	0.407755
														1.25556	1.24733	0.442186
														1.2578	1.29924	0.476277
														1.26004	1.35166	0.510898
														1.26228	1.42706	0.538479
														1.26453	1.50194	0.56578
														1.26677	1.57729	0.59372
														1.26901	1.65268	0.621661
														1.27125	1.76411	0.679805
														1.27349	1.90386	0.762627
														1.27573	2.04419	0.845449
														1.27797	2.18396	0.928271
														1.28021	2.33429	1.01402
														1.28245	2.58287	1.12727
														1.28469	2.83079	1.24052
														1.28693	3.07935	1.35378
														1.28917	3.3279	1.46703
														1.29141	3.6945	1.65158
														1.29365	4.12903	1.87857
														1.29589	4.56426	2.10557
														1.29813	4.99948	2.33208
														1.30037	5.48335	2.58968
														1.30261	6.21107	2.99803
														1.30486	6.93979	3.40568
														1.3071	7.66751	3.81423
														1.30934	8.39523	4.22283
														1.31158	9.3855	4.83931
														1.31382	10.4857	5.54234
														1.31606	11.5858	6.2462
														1.3183	12.6867	6.95015
														1.32054	13.88	7.73028
														1.32278	15.3704	8.75503
														1.32502	16.8598	9.77877
														1.32726	18.3501	10.8025
														1.3295	19.8395	11.8273
														1.33174	21.5585	13.1297
														1.33398	23.3443	14.5116
														1.33622	25.1292	15.8936
														1.33846	26.914	17.2755
														1.3407	28.7491	18.7125
														1.34294	30.6956	20.2715
														1.34519	32.6413	21.8296
														1.34743	34.5878	23.3877
														1.34967	36.5333	24.9457
														1.35191	38.4199	26.4986
														1.35415	40.2966	28.0501
														1.35639	42.1733	29.6017
														1.35863	44.05	31.1533
														1.36087	45.8679	32.6377
														1.36311	47.5919	34.0154
														1.36535	49.3168	35.3928
														1.36759	51.0408	36.7703
														1.36983	52.7657	38.1431
														1.37207	54.2864	39.2447
														1.37431	55.7915	40.3178
														1.37655	57.2961	41.3919
														1.37879	58.8011	42.4651
														1.38103	60.1724	43.3915
														1.38327	61.3879	44.1458
														1.38552	62.6038	44.9002
														1.38776	63.819	45.6545
														1.39	65.0258	46.3938
														1.39224	65.8785	46.8871
														1.39448	66.7214	47.365
														1.39672	67.5645	47.843
														1.39896	68.4071	48.3209
														1.4012	69.0504	48.721
														1.40344	69.5211	49.0548
														1.40568	69.9913	49.3885
														1.40792	70.4614	49.7218
														1.41016	70.9056	50.0511
														1.4124	71.0144	50.3311
														1.41464	71.1222	50.611
														1.41688	71.23	50.8914
														1.41912	71.3388	51.1717
														1.42136	71.2571	51.4658
														1.4236	71.0535	51.7701
														1.42585	70.8499	52.0744
														1.42809	70.6462	52.3779
														1.43033	70.4043	52.6839
														1.43257	69.9401	53.0001
														1.43481	69.4759	53.3159
														1.43705	69.0117	53.6318
														1.43929	68.5476	53.9475
														1.44153	67.944	54.2711
														1.44377	67.2762	54.5988
														1.44601	66.6084	54.9265
														1.44825	65.9406	55.2533
														1.45049	65.245	55.5635
														1.45273	64.4504	55.8105
														1.45497	63.6559	56.0574
														1.45721	62.8613	56.3041
														1.45945	62.0668	56.5503
														1.46169	61.2255	56.7018
														1.46393	60.369	56.8213
														1.46618	59.5125	56.9415
														1.46842	58.656	57.061
														1.47066	57.7974	57.1301
														1.4729	56.933	57.0748
														1.47514	56.0675	57.0204
														1.47738	55.203	56.965
														1.47962	54.3385	56.9103
														1.48186	53.485	56.7064
														1.4841	52.6335	56.4725
														1.48634	51.782	56.2381
														1.48858	50.9314	56.0036
														1.49082	50.1003	55.7104
														1.49306	49.3038	55.3153
														1.4953	48.5072	54.9192
														1.49754	47.7114	54.524
														1.49978	46.915	54.1289
														1.50202	46.1535	53.6256
														1.50426	45.395	53.1112
														1.50651	44.6371	52.5968
														1.50875	43.8795	52.082
														1.51099	43.1446	51.515
														1.51323	42.4395	50.8829
														1.51547	41.7341	50.2498
														1.51771	41.0293	49.6172
														1.51995	40.3249	48.9846
														1.52219	39.6862	48.329
														1.52443	39.0493	47.6725
														1.52667	38.4131	47.0169
														1.52891	37.7766	46.3613
														1.53115	37.1683	45.7121
														1.53339	36.588	45.069
														1.53563	36.007	44.427
														1.53787	35.4264	43.7849
														1.54011	34.8487	43.1453
														1.54235	34.3282	42.5359
														1.54459	33.8081	41.9278
														1.54684	33.2885	41.3197
														1.54908	32.7684	40.7114
														1.55132	32.2762	40.1414
														1.55356	31.804	39.5971
														1.5558	31.3313	39.0528
														1.55804	30.8587	38.5085
														1.56028	30.3938	37.9716
														1.56252	29.9845	37.4783
														1.56476	29.5748	36.9864
														1.567	29.1656	36.4938
														1.56924	28.7556	36.0016
														1.57148	28.379	35.5309
														1.57372	28.0196	35.0709
														1.57596	27.6602	34.6109
														1.5782	27.3009	34.1509
														1.58044	26.9521	33.6976
														1.58268	26.6476	33.271
														1.58492	26.3422	32.8434
														1.58717	26.0367	32.4169
														1.58941	25.7322	31.9903
														1.59165	25.4802	31.6104
														1.59389	25.2487	31.2467
														1.59613	25.0171	30.884
														1.59837	24.7846	30.5203
														1.60061	24.5802	30.1792
														1.60285	24.4474	29.8973
														1.60509	24.3148	29.6155
														1.60733	24.1829	29.3327
														1.60957	24.0502	29.0507
														1.61181	23.9878	28.8511
														1.61405	23.9419	28.6705
														1.61629	23.897	28.4899
														1.61853	23.851	28.3093
														1.62077	23.8567	28.1765
														1.62301	23.9586	28.1341
														1.62525	24.0604	28.0926
														1.6275	24.1632	28.0502
														1.62974	24.2651	28.0082
														1.63198	24.5121	28.1358
														1.63422	24.7795	28.286
														1.63646	25.046	28.4361
														1.6387	25.3127	28.5863
														1.64094	25.6644	28.8235
														1.64318	26.1326	29.1808
														1.64542	26.5998	29.538
														1.64766	27.068	29.8952
														1.6499	27.5361	30.2614
														1.65214	28.193	30.8551
														1.65438	28.8588	31.4702
														1.65662	29.5236	32.0843
														1.65886	30.1894	32.6995
														1.6611	30.9411	33.4265
														1.66334	31.7816	34.2696
														1.66559	32.6225	35.1128
														1.66783	33.463	35.9559
														1.67007	34.3098	36.8075
														1.67231	35.2783	37.7961
														1.67455	36.2496	38.7885
														1.67679	37.2199	39.7818
														1.67903	38.1912	40.7741
														1.68127	39.2019	41.8015
														1.68351	40.243	42.8549
														1.68575	41.2842	43.9088
														1.68799	42.3254	44.962
														1.69023	43.3616	46.0104
														1.69247	44.3563	47.0152
														1.69471	45.3516	48.019
														1.69695	46.3468	49.023
														1.69919	47.3421	50.0276
														1.70143	48.2438	50.9054
														1.70367	49.0933	51.7117
														1.70592	49.9428	52.5182
														1.70816	50.7929	53.3251
														1.7104	51.5995	54.0859
														1.71264	52.2104	54.6335
														1.71488	52.8203	55.1805
														1.71712	53.4302	55.7283
														1.71936	54.0402	56.275
														1.7216	54.4363	56.5917
														1.72384	54.7468	56.8162
														1.72608	55.0572	57.0397
														1.72832	55.3674	57.2642
														1.73056	55.6	57.4041
														1.7328	55.6	57.2909
														1.73504	55.6002	57.1776
														1.73728	55.601	57.0644
														1.73952	55.601	56.9511
														1.74176	55.3516	56.6118
														1.744	55.0341	56.2117
														1.74625	54.7168	55.8111
														1.74849	54.3993	55.4105
														1.75073	54.0023	54.9356
														1.75297	53.4392	54.3045
														1.75521	52.8762	53.6729
														1.75745	52.3132	53.0423
														1.75969	51.7502	52.4106
														1.76193	51.0475	51.6846
														1.76417	50.3228	50.9428
														1.76641	49.5971	50.2009
														1.76865	48.8714	49.459
														1.77089	48.13	48.7058
														1.77313	47.3624	47.9356
														1.77537	46.5957	47.1653
														1.77761	45.8281	46.3954
														1.77985	45.0614	45.6255
														1.78209	44.2879	44.8795
														1.78433	43.5132	44.1351
														1.78658	42.7396	43.3907
														1.78882	41.9649	42.6464
														1.79106	41.2114	41.9303
														1.7933	40.4815	41.2468
														1.79554	39.7507	40.563
														1.79778	39.0203	39.8791
														1.80002	38.2917	39.1988
														1.80226	37.6218	38.5867
														1.8045	36.9529	37.9773
														1.80674	36.2841	37.3677
														1.80898	35.6153	36.758
														1.81122	34.9856	36.1817
														1.81346	34.3882	35.6334
														1.8157	33.7907	35.0848
														1.81794	33.1933	34.536
														1.82018	32.6019	33.994
														1.82242	32.0789	33.51
														1.82466	31.5548	33.0285
														1.82691	31.0312	32.5461
														1.82915	30.5076	32.0636
														1.83139	30.011	31.6083
														1.83363	29.5313	31.1683
														1.83587	29.0512	30.7283
														1.83811	28.5715	30.2883
														1.84035	28.0999	29.8561
														1.84259	27.6776	29.461
														1.84483	27.2544	29.0669
														1.84707	26.8321	28.6727
														1.84931	26.4089	28.2786
														1.85155	26.013	27.9068
														1.85379	25.6287	27.5446
														1.85603	25.2444	27.1834
														1.85827	24.86	26.8221
														1.86051	24.4803	26.463
														1.86275	24.1129	26.1137
														1.86499	23.7456	25.7655
														1.86724	23.3792	25.4163
														1.86948	23.0119	25.0675
														1.87172	22.6694	24.7385
														1.87396	22.335	24.4152
														1.8762	22.0005	24.0919
														1.87844	21.6661	23.7686
														1.88068	21.34	23.4491
														1.88292	21.0315	23.1383
														1.88516	20.7232	22.8285
														1.8874	20.4147	22.5176
														1.88964	20.1063	22.2078
														1.89188	19.8291	21.9145
														1.89412	19.5586	21.6236
														1.89636	19.287	21.3337
														1.8986	19.0165	21.0429
														1.90084	18.746	20.7583
														1.90308	18.4775	20.4836
														1.90532	18.2099	20.2095
														1.90757	17.9414	19.9346
														1.90981	17.6729	19.66
														1.91205	17.434	19.4019
														1.91429	17.1974	19.146
														1.91653	16.9609	18.8891
														1.91877	16.7243	18.6331
														1.92101	16.4925	18.3799
														1.92325	16.2669	18.1307
														1.92549	16.0403	17.8817
														1.92773	15.8147	17.6326
														1.92997	15.5891	17.3831
														1.93221	15.3675	17.137
														1.93445	15.1459	16.8919
														1.93669	14.9251	16.6459
														1.93893	14.7034	16.4
														1.94117	14.4915	16.1615
														1.94341	14.2879	15.9296
														1.94565	14.0843	15.6976
														1.9479	13.8813	15.466
														1.95014	13.6783	15.2347
														1.95238	13.4896	15.0102
														1.95462	13.3	14.7867
														1.95686	13.1103	14.5622
														1.9591	12.9216	14.3378
														1.96134	12.7375	14.1152
														1.96358	12.5568	13.8937
														1.96582	12.3762	13.6712
														1.96806	12.1965	13.4497
														1.9703	12.0158	13.2303
														1.97254	11.8381	13.0307
														1.97478	11.6594	12.8312
														1.97702	11.4817	12.6316
														1.97926	11.3035	12.4325
														1.9815	11.1358	12.2384
														1.98374	10.9725	12.0468
														1.98598	10.8098	11.8553
														1.98823	10.6471	11.6636
														1.99047	10.4844	11.474
														1.99271	10.3247	11.2919
														1.99495	10.1649	11.1098
														1.99719	10.0052	10.9277
														1.99943	9.84451	10.7456
														2.00167	9.69309	10.5615
														2.00391	9.54435	10.3764
														2.00615	9.39488	10.1913
														2.00839	9.24589	10.0072
														2.01063	9.09739	9.82614
														2.01287	8.95043	9.65635
														2.01511	8.8027	9.48589
														2.01735	8.65515	9.31627
														2.01959	8.5074	9.14564
														2.02183	8.3738	8.99218
														2.02407	8.24304	8.84279
														2.02631	8.11139	8.69285
														2.02856	7.98051	8.54344
														2.0308	7.85083	8.38727
														2.03304	7.72305	8.2189
														2.03528	7.59627	8.051
														2.03752	7.46946	7.88265
														2.03976	7.34172	7.71403
														2.042	7.22294	7.5676
														2.04424	7.10615	7.42323
														2.04648	6.98835	7.27923
														2.04872	6.8706	7.13555
														2.05096	6.75871	6.99635
														2.0532	6.6519	6.86513
														2.05544	6.54509	6.73378
														2.05768	6.43928	6.60208
														2.05992	6.33247	6.47061
														2.06216	6.22665	6.34389
														2.0644	6.12084	6.21817
														2.06664	6.01486	6.09185
														2.06889	5.90904	5.96572
														2.07113	5.80921	5.84157
														2.07337	5.71717	5.71928
														2.07561	5.62433	5.5961
														2.07785	5.53173	5.47387
														2.08009	5.43964	5.35217
														2.08233	5.3458	5.23945
														2.08457	5.25226	5.1262
														2.08681	5.15912	5.01394
														2.08905	5.0656	4.90169
														2.09129	4.97643	4.79738
														2.09353	4.89023	4.70007
														2.09577	4.80375	4.60278
														2.09801	4.71752	4.50504
														2.10025	4.63166	4.4072
														2.10249	4.5508	4.30847
														2.10473	4.46995	4.20969
														2.10697	4.38909	4.11091
														2.10922	4.30823	4.01212
														2.11146	4.23389	3.91913
														2.1137	4.16351	3.82933
														2.11594	4.09314	3.73952
														2.11818	4.02227	3.64972
														2.12042	3.95184	3.56263
														2.12266	3.88152	3.48481
														2.1249	3.81106	3.40732
														2.12714	3.74077	3.32999
														2.12938	3.67029	3.25265
														2.13162	3.6064	3.17993
														2.13386	3.54551	3.10928
														2.1361	3.48462	3.03844
														2.13834	3.42305	2.9676
														2.14058	3.36315	2.89676
														2.14282	3.30624	2.82492
														2.14506	3.24934	2.75308
														2.1473	3.19243	2.68123
														2.14955	3.13553	2.60939
														2.15179	3.08285	2.55263
														2.15403	3.03172	2.50024
														2.15627	2.97981	2.44685
														2.15851	2.92809	2.39445
														2.16075	2.87717	2.33736
														2.16299	2.8281	2.27167
														2.16523	2.77833	2.20666
														2.16747	2.72929	2.14095
														2.16971	2.67938	2.07522
														2.17195	2.62548	2.02048
														2.17419	2.57057	1.9676
														2.17643	2.51567	1.91472
														2.17867	2.46176	1.86184
														2.18091	2.4159	1.81213
														2.18315	2.38297	1.76723
														2.18539	2.35003	1.72333
														2.18763	2.31709	1.67848
														2.18988	2.28512	1.63452
														2.19212	2.23928	1.59366
														2.19436	2.19335	1.55325
														2.1966	2.14743	1.51284
														2.19884	2.10151	1.47243
														2.20108	2.06436	1.43301
														2.20332	2.0354	1.39609
														2.20556	2.0066	1.35917
														2.2078	1.9785	1.32225
														2.21004	1.94954	1.28533
														2.21228	1.91579	1.24841
														2.21452	1.88185	1.21155
														2.21676	1.84792	1.17514
														2.219	1.81398	1.13865
														2.22124	1.78378	1.10895
														2.22348	1.75683	1.0846
														2.22572	1.72988	1.06066
														2.22797	1.70292	1.0366
														2.23021	1.67697	1.01241
														2.23245	1.65202	0.983841
														2.23469	1.62707	0.955551
														2.23693	1.60211	0.92696
														2.23917	1.57716	0.898689
														2.24141	1.55421	0.870079
														2.24365	1.53226	0.842138
														2.24589	1.5103	0.814197
														2.24813	1.48835	0.785256
														2.25037	1.4664	0.758096
														2.25261	1.44396	0.733646
														2.25485	1.422	0.709195
														2.25709	1.40003	0.684745
														2.25933	1.37759	0.660294
														2.26157	1.35509	0.641075
														2.26381	1.33268	0.623836
														2.26605	1.31073	0.606154
														2.2683	1.28819	0.589193
														2.27054	1.26861	0.571041
														2.27278	1.25962	0.549273
														2.27502	1.24964	0.52714
														2.27726	1.24066	0.50569
														2.2795	1.23067	0.484239
														2.28174	1.21438	0.454504
														2.28398	1.19541	0.423073
														2.28622	1.17644	0.391642
														2.28846	1.15747	0.360099
														2.2907	1.1405	0.334794
														2.29294	1.12453	0.325814
														2.29518	1.10857	0.316834
														2.29742	1.0928	0.307854
														2.29966	1.07763	0.29831
														2.3019	1.06166	0.28284
														2.30414	1.04569	0.26737
														2.30638	1.02972	0.250899
														2.30863	1.01375	0.234905
														2.31087	1.001	0.218945
														2.31311	0.994909	0.203488
														2.31535	0.987925	0.188018
														2.31759	0.981	0.172063
														2.31983	0.974913	0.156103
														2.32207	0.956945	0.152536
														2.32431	0.938976	0.149045
														2.32655	0.920008	0.146555
														2.32879	0.90204	0.144
														2.33103	0.89	0.13815
														2.33327	0.886	0.12917
														2.33551	0.881067	0.12019
														2.33775	0.877083	0.11121
														2.33999	0.873	0.101844
														2.34223	0.87	0.0873737
														2.34447	0.867	0.0729033
														2.34671	0.864	0.058433
														2.34896	0.860162	0.0439626
														2.3512	0.853178	0.0313282
														2.35344	0.843194	0.020022
														2.35568	0.83221	0.00855161
														2.35792	0.822225	-0.00261249
														2.36016	0.811241	-0.0135927
														2.3624	0.804257	-0.0182865
														2.36464	0.796273	-0.0227766
														2.36688	0.789289	-0.0272667
														2.36912	0.782	-0.0317568
														2.37136	0.78	-0.0372469
														2.3736	0.781	-0.0417371
														2.37584	0.782	-0.0472272
														2.37808	0.783	-0.0517173
														2.38032	0.783384	-0.056
														2.38256	0.780399	-0.055
														2.3848	0.777	-0.054
														2.38704	0.774	-0.053
														2.38929	0.771	-0.052
														2.39153	0.77	-0.054
														2.39377	0.77	-0.057
														2.39601	0.771	-0.0596382
														2.39825	0.771	-0.063
														2.40049	0.774474	-0.0621447
														2.40273	0.789917	-0.0476743
														2.40497	0.805885	-0.033204
														2.40721	0.821427	-0.0187336
														2.40945	0.836822	-0.0042633
														2.41169	0.848395	0.00620705
														2.41393	0.859379	0.0166774
														2.41617	0.869363	0.0270985
														2.41841	0.879348	0.0370787
														2.42065	0.897659	0.0511769
														2.42289	0.935264	0.0761176
														2.42513	0.972201	0.101049
														2.42737	1.00914	0.125999
														2.42962	1.04707	0.15094
														2.43186	1.08001	0.18732
														2.4341	1.11295	0.225732
														2.43634	1.14588	0.264682
														2.43858	1.17882	0.303554
														2.44082	1.22314	0.354048
														2.44306	1.28522	0.42589
														2.4453	1.34811	0.497732
														2.44754	1.40999	0.569574
														2.44978	1.47288	0.641416
														2.45202	1.57133	0.736604
														2.45426	1.67504	0.834387
														2.4565	1.77787	0.932169
														2.45874	1.88069	1.02995
														2.46098	2.00985	1.15936
														2.46322	2.17256	1.32864
														2.46546	2.33628	1.49761
														2.4677	2.49899	1.66691
														2.46995	2.66171	1.83748
														2.47219	2.93701	2.10513
														2.47443	3.21552	2.37653
														2.47667	3.49403	2.64894
														2.47891	3.77254	2.92035
														2.48115	4.12743	3.27421
														2.48339	4.55478	3.70526
														2.48563	4.98291	4.13631
														2.48787	5.4103	4.56736
														2.49011	5.85354	5.01247
														2.49235	6.56024	5.73011
														2.49459	7.26899	6.44732
														2.49683	7.97694	7.16494
														2.49907	8.68549	7.88218
														2.50131	9.69946	8.9086
														2.50355	10.9303	10.1535
														2.50579	12.1601	11.3988
														2.50803	13.39	12.6439
														2.51028	14.7386	14.0053
														2.51252	16.9328	16.1434
														2.51476	19.1276	18.2876
														2.517	21.322	20.4318
														2.51924	23.5162	22.5752
														2.52148	26.7591	25.7469
														2.52372	30.543	29.4492
														2.52596	34.3268	33.1515
														2.5282	38.1107	36.8533
														2.53044	42.3564	41.0231
														2.53268	48.4936	47.1043
														2.53492	54.6298	53.1853
														2.53716	60.766	59.266
														2.5394	66.9022	65.3476
														2.54164	75.1214	73.5025
														2.54388	84.0976	82.4119
														2.54612	93.0748	91.3203
														2.54836	102.051	100.23
														2.55061	111.68	109.769
														2.55285	123.072	121.014
														2.55509	134.464	132.257
														2.55733	145.856	143.5
														2.55957	157.247	154.744
														2.56181	169.763	167.274
														2.56405	182.548	180.112
														2.56629	195.333	192.95
														2.56853	208.119	205.788
														2.57077	221.065	218.636
														2.57301	234.319	231.504
														2.57525	247.573	244.372
														2.57749	260.828	257.239
														2.57973	274.082	270.107
														2.58197	286.3	281.921
														2.58421	298.376	293.591
														2.58645	310.453	305.262
														2.58869	322.53	316.932
														2.59094	333.888	327.893
														2.59318	344.241	337.862
														2.59542	354.595	347.831
														2.59766	364.949	357.8
														2.5999	375.296	367.721
														2.60214	383.985	376.212
														2.60438	392.587	384.581
														2.60662	401.188	392.952
														2.60886	409.789	401.321
														2.6111	417.508	408.847
														2.61334	424.31	415.496
														2.61558	431.112	422.146
														2.61782	437.914	428.795
														2.62006	444.641	435.311

## Sheet: Figure 4F-G
EXPRESSION LEVELS															Kinetochore PLK1 signal
RAW VALUES							NORMALIZED TO MEDIAN of WT								RAW VALUES							NORMALIZED TO MEDIAN of WT
setII															setII
WT	Pinc	421A	481A				WT	Pinc	421A	481A					WT	Pinc	421A	481A				WT	Pinc	421A	481A
2.11816e+06	867825	513235	237016				2.15703	0.883751	0.522654	0.241366					62.071	63.6169	79.3052	332.706				0.147884	0.151567	0.188944	0.79267
1.23111e+06	1.56056e+06	267980	368779				1.2537	1.5892	0.272898	0.375547					540.384	102.184	5.6218	69.7267				1.28746	0.243454	0.0133939	0.166124
587456	454062	205761	1.03375e+06				0.598236	0.462395	0.209537	1.05272					318.698	6.6438	-10.6073	106.32				0.759297	0.0158288	-0.0252719	0.253306
844316	1.27305e+06	244506	202471				0.859811	1.29642	0.248993	0.206186					1113.29	602.782	19.5543	112.754				2.65241	1.43613	0.046588	0.268637
1.8605e+06	289872	280336	1.96837e+06				1.89465	0.295192	0.285481	2.00449					656.378	22.4815	3.1399	548.142				1.56382	0.0535621	0.0074808	1.30595
1.65336e+06	456614	223906	1.487e+06				1.6837	0.464993	0.228015	1.51429					376.585	62.3374	2.446	247.214				0.897211	0.148519	0.00582759	0.588985
1.28333e+06	346902	749032	343217				1.30688	0.353268	0.762778	0.349515					186.419	50.3565	85.3987	323.16				0.444143	0.119974	0.203462	0.769927
550857	883550	390297	910397				0.560967	0.899765	0.397459	0.927104					448.324	80.2164	224.539	122.308				1.06813	0.191115	0.534963	0.291399
1.53578e+06	221875	1.85851e+06	451450				1.56396	0.225947	1.89262	0.459734					187.579	9.7274	430.355	378.949				0.446907	0.0231755	1.02532	0.902844
981979	645383	1.08858e+06	1.33346e+06				1	0.657227	1.10856	1.35793					224.409	235.894	36.0845	492.092				0.534652	0.562018	0.0859712	1.17241
1.15409e+06	254197	1.18362e+06	753684				1.17527	0.258862	1.20534	0.767515					289.754	8.2596	48.0862	195.559				0.690337	0.0196785	0.114565	0.46592
1.70958e+06	661343	748361	536657				1.74096	0.67348	0.762094	0.546505					468.359	13.8278	307.517	432.146				1.11586	0.0329447	0.732658	1.02959
1.09136e+06	629010	443015	885853				1.11139	0.640553	0.451145	0.90211					508.331	95.3133	205.362	629.83				1.2111	0.227084	0.489275	1.50057
1.81059e+06	382143	1.1184e+06	317976				1.84382	0.389156	1.13892	0.323811					350.088	-14.9493	56.4558	174.274				0.834083	-0.0356167	0.134506	0.415207
810810	354192	1.04821e+06	874369				0.82569	0.360692	1.06744	0.890415					109.135	-10.6855	362.568	133.031				0.260014	-0.0254582	0.863818	0.316945
1.07083e+06	675327	204881	583207				1.09048	0.687721	0.208641	0.59391					108.284	14.5124	12.4142	202.751				0.257987	0.0345757	0.0295768	0.483054
303869	1.22905e+06	1.2198e+06	577512				0.309446	1.2516	1.24219	0.58811					30.3019	176.275	128.233	512.121				0.0721942	0.419974	0.305515	1.22013
202006	850310	1.62247e+06	667630				0.205713	0.865914	1.65224	0.679882					539.963	494.765	171.672	341.997				1.28646	1.17878	0.409007	0.814807
638913	494042	269866	1.07832e+06				0.650638	0.503108	0.274819	1.09811					391.132	225.393	11.1957	194.709				0.93187	0.536999	0.0266737	0.463894
668117	338692	422543	1.48564e+06				0.680378	0.344908	0.430298	1.5129					851.85	84.6014	80.4742	180.315				2.02953	0.201563	0.191729	0.429599
577418	1.0984e+06	404768	1.29944e+06				0.588015	1.11856	0.412196	1.32328					656.897	20.8969	2.7528	91.1615				1.56505	0.0497868	0.00655854	0.217192
419637		326384	650013				0.427338		0.332374	0.661942					1591.62		1.6435	265.889				3.79204		0.00391563	0.633479
990173		1.93068e+06	519229				1.00834		1.96611	0.528758					500.717		-2.0004	166.104				1.19296		-0.00476595	0.395741
247499		402090	399938				0.252041		0.409469	0.407277					484.878		30.1742	193.808				1.15522		0.0718899	0.461747
255561		331080	549739				0.260251		0.337156	0.559828							62.7687	469.416						0.149546	1.11838
			1.46534e+06							1.49223								24.3685							0.0580579
981979	629010	422543	658822				1	0.640553	0.430298	0.670912	MEDIANS				419.728	62.3374	48.0862	199.155				1	0.148519	0.114565	0.474487	Medians
							25	21	25	26	Cells count											24	21	25	26	CELLS count
setIII															setIII
WT	Pinc	421A	481A				WT	Pinc	421A	481A					WT	Pinc	421A	481A				WT	Pinc	421A	481A
998564	1.03607e+06	204813	355496				1.13478	1.1774	0.232752	0.40399					811.895	298.794	9.9968	297.616				1.2687	0.466907	0.0156214	0.465067
216027	571190	860315	1.52339e+06				0.245495	0.649108	0.977672	1.7312					315.398	30.9816	192.99	139.591				0.492854	0.0484131	0.301573	0.21813
1.56283e+06	214915	1.80914e+06	1.42015e+06				1.77602	0.244231	2.05592	1.61388					194.748	10.4669	-48.8104	113.451				0.304321	0.016356	-0.0762731	0.177282
1.12543e+06	1.00852e+06	1.8307e+06	1.17831e+06				1.27896	1.14609	2.08043	1.33905					1731.53	5.0518	205.02	287.849				2.70576	0.00789414	0.320372	0.449803
346606	1.27623e+06	464608	1.45978e+06				0.393887	1.45032	0.527986	1.65891					167.952	585.265	-8.2319	142.885				0.262448	0.914558	-0.0128635	0.223278
879963	312201	1.91749e+06	1.34247e+06				1	0.354789	2.17905	1.5256					-31.0918	-1.6078	240.293	762.901				-0.0485853	-0.00251241	0.375492	1.19214
1.82776e+06	208844	812403	1.62436e+06				2.07708	0.237333	0.923224	1.84594					106.644	38.1652	335.213	221.842				0.166646	0.0596385	0.523817	0.346659
1.51693e+06	380243	589866	1.98263e+06				1.72386	0.432113	0.670331	2.25308					237.848	107.891	84.2697	551.574				0.37167	0.168595	0.131683	0.861911
698041	513215	518837	1.24569e+06				0.793262	0.583223	0.589612	1.41562					1600.03	11.0452	12.5083	345.715				2.50027	0.0172597	0.019546	0.540227
2.37315e+06	1.71035e+06	393048	1.53874e+06				2.69688	1.94366	0.446664	1.74864					455.074	2.2848	171.427	240.472				0.711116	0.00357032	0.267878	0.375771
1.47379e+06	233162	1.60401e+06	580580				1.67483	0.264968	1.82282	0.659778					170.276	18.395	137.984	172.526				0.266081	0.0287448	0.215619	0.269596
547768	277609	257736	850085				0.622489	0.315478	0.292894	0.966046					1555.71	-0.2634	91.5459	261.703				2.43101	-0.000411599	0.143053	0.408948
766626	852843	780429	1.46842e+06				0.871203	0.969181	0.886888	1.66873					2379.66	-7.7415	100.132	-28.0103				3.71854	-0.0120972	0.15647	-0.04377
466313	641989	201325	1.69697e+06				0.529923	0.729564	0.228788	1.92846					259.209	141.78	518.582	581.944				0.405051	0.221551	0.810356	0.909368
272079	2.39353e+06	877396	1.67568e+06				0.309194	2.72003	0.997083	1.90426					426.183	198.172	1.5492	501.192				0.665971	0.309672	0.00242084	0.783182
804534	2.47738e+06	1.06963e+06	545478				0.914282	2.81532	1.21554	0.619887					1856.96	332.058	98.6753	337.764				2.90176	0.518888	0.154194	0.527804
285726	298392	209187	433038				0.324703	0.339096	0.237723	0.492109					462.626	11.284	6.5168	165.161				0.722918	0.0176328	0.0101834	0.258088
1.04899e+06	458787	426680	963391				1.19208	0.521371	0.484884	1.09481					1096.16	-13.5486	-5.6811	205.49				1.71291	-0.0211716	-0.00887751	0.321107
446401	914356	482700	1.05733e+06				0.507295	1.03908	0.548546	1.20156					647.826	95.8093	63.8872	210.473				1.01232	0.149715	0.0998327	0.328893
653517	1.09604e+06	504996	1.33801e+06				0.742664	1.24556	0.573883	1.52053					1790.12	36.178	140.284	630.749				2.79731	0.0565332	0.219213	0.985633
606879	836427	778865	1.54256e+06				0.689664	0.950525	0.885111	1.75298					501.812	9.5207	14.5722	159.231				0.784151	0.0148774	0.0227711	0.24882
296543	655151	896855	1.1031e+06				0.336995	0.744521	1.0192	1.25357					336.226	189.077	177.347	488.644				0.5254	0.295458	0.277129	0.763575
1.25134e+06	993452	1.09055e+06	1.181e+06				1.42204	1.12897	1.23931	1.3421					820.737	-13.4502	61.8962	393.192				1.28252	-0.0210178	0.0967214	0.614417
904855	544674	1.51848e+06	532106				1.02829	0.618974	1.72562	0.604692					447.773	240.593	112.61	526.329				0.699708	0.375961	0.175968	0.822463
1.15822e+06	305461	356408	409501				1.31622	0.347129	0.405027	0.465361					632.059	1.7661	118.833	113.345				0.987681	0.00275978	0.185693	0.177117
471388	504848	390792	780470				0.53569	0.573716	0.4441	0.886935					1737.24	229.373	12.834	250.613				2.71469	0.358427	0.0200549	0.391618
738347	775538	460098	1.88543e+06				0.839066	0.88133	0.522861	2.14263					1698.04	14.8027	19.3943	398.374				2.65342	0.0231313	0.0303063	0.622515
1.28172e+06		1.67217e+06	500117				1.45657		1.90028	0.568339					723.348		120.261	296.997				1.13033		0.187925	0.464098
1.23335e+06		237426	274376				1.4016		0.269813	0.311805					444.666		107.648	541.417				0.694853		0.168215	0.846039
998009		801194	1.20848e+06				1.13415		0.910486	1.37333					4514.57		90.5944	18.5704				7.05464		0.141566	0.0290188
1.71267e+06		782211	1.42975e+06				1.9463		0.888914	1.62478					781.13		120.418	172.752				1.22063		0.188169	0.269948
		1.01689e+06	716100						1.15561	0.813785					770.537		294.193	628.295				1.20407		0.459718	0.981799
879963	806798	502556	1.4016				1	0.729564	0.886	1.35772	Medians				639.943	18.395	99.4036	274.776				1	0.0287448	0.155332	0.429376	Medians
							31	27	32	32	Cells count											32	27	32	32	CELLS count
setIV															SetIV
WT	Pinc	421A	481A				WT	Pinc	421A	481A					WT	Pinc	421A	481A				WT	Pinc	421A	481A
549741	970646	419115	1.29872e+06				0.655295	1.15702	0.499588	1.54809					469.11	22.7471	33.6408	272.923				0.775484	0.0376031	0.0556115	0.451169
1.38274e+06	551409	306859	1.82232e+06				1.64824	0.657284	0.365778	2.17222					1128.52	22.8262	1.6834	219.208				1.86556	0.0377339	0.00278282	0.362373
2.37193e+06	482911	1.16752e+06	1.72927e+06				2.82736	0.575633	1.39169	2.0613					12.5025	-1.9972	28.67	359.718				0.0206678	-0.00330156	0.0473943	0.594649
1.69038e+06	400745	801692	1.4603e+06				2.01495	0.47769	0.955622	1.74068					713.57	2.8127	52.6543	148.048				1.1796	0.00464966	0.0870426	0.244737
680425	1.94483e+06	394569	1.42604e+06				0.811071	2.31825	0.470329	1.69985					452.295	3.4454	15.7905	409.798				0.747687	0.00569558	0.0261032	0.677435
1.8643e+06	2.08508e+06	608647	697026				2.22226	2.48543	0.725511	0.83086					713.567	50.6275	100.921	112.235				1.1796	0.0836921	0.166833	0.185535
2.3745e+06	466237	1.59979e+06	1.47008e+06				2.83042	0.555758	1.90696	1.75234					636.206	-8.3721	142.7	181.317				1.05171	-0.0138399	0.235897	0.299734
847862	328012	2.40738e+06	609753				1.01066	0.390993	2.86961	0.72683					937.157	69.7773	72.2205	33.9147				1.54921	0.115349	0.119387	0.0560643
275533	408060	2.13251e+06	524161				0.328437	0.48641	2.54197	0.624804					82.4668	58.7488	67.3373	65.2302				0.136326	0.0971174	0.111315	0.107832
1.14645e+06	880744	918361	1.78261e+06				1.36658	1.04985	1.09469	2.12488					655.926	-2.5356	124.546	155.584				1.08431	-0.00419159	0.205886	0.257195
1.265e+06	1.34266e+06	361880	1.01456e+06				1.50789	1.60045	0.431363	1.20936					354.358	250.625	-2.7607	255.085				0.585788	0.414306	-0.0045637	0.421681
1.23277e+06	1.68158e+06	311023	522212				1.46947	2.00445	0.370741	0.62248					711.648	315.278	-36.5354	236.147				1.17642	0.521185	-0.0603965	0.390373
259866	1.42654e+06	1.68529e+06	379359				0.309763	1.70045	2.00888	0.452198					361.856	40.8752	352.584	66.4427				0.598183	0.0675706	0.582854	0.109836
417728	1.34776e+06	212679	258950				0.497935	1.60654	0.253514	0.30867					191.452	7.5373	28.0805	229.669				0.316488	0.0124599	0.0464198	0.379666
307774	2.09027e+06	364717	2.16333e+06				0.366869	2.49162	0.434745	2.57871					572.209	1316.63	159.889	405				0.945916	2.17652	0.264312	0.669504
458320	1.06493e+06	990591	1.37633e+06				0.54632	1.26941	1.18079	1.64059					479.098	-18.9572	55.9507	6.9193				0.791995	-0.0313381	0.0924919	0.0114383
1.43266e+06	351712	834896	908913				1.70774	0.419244	0.995201	1.08343					3426.58	202.244	98.9534	-8.5731				5.66447	0.334328	0.163579	-0.0141722
260465	736775	1.0014e+06	1.68551e+06				0.310477	0.878241	1.19368	2.00914					1186.27	125.424	70.1136	218.847				1.96102	0.207338	0.115905	0.361776
667849	984926	1.46479e+06	1.55254e+06				0.796081	1.17404	1.74604	1.85063					2208.14	10.2053	13.4854	259.845				3.65027	0.0168703	0.0222927	0.429548
319320	364182	1.08375e+06	1.43282e+06				0.380631	0.434107	1.29184	1.70793					486.351	65.7185	49.1544	94.8334				0.803984	0.108639	0.0812569	0.156769
1.74327e+06	1.52984e+06	1.41393e+06	1.69917e+06				2.07799	1.82358	1.68541	2.02543					1087.19	97.6877	259.564	108.559				1.79722	0.161487	0.429084	0.179459
256085	1.76583e+06	953896	242772				0.305255	2.10488	1.13705	0.289386					837.237	133.91	0.02395	57.1366				1.38403	0.221366	3.95916e-05	0.0944523
251735	330337	318272	347973				0.300069	0.393764	0.379382	0.414786					606.483	150.409	13.6753	12.4601				1.00257	0.24864	0.0226066	0.0205977
1.52535e+06	608780	297428	2.445e+06				1.81823	0.72567	0.354537	2.91446					968.276	195.042	-3.3293	229.415				1.60065	0.322424	-0.00550365	0.379245
685146	1.06408e+06	508421	1.38456e+06				0.816699	1.26839	0.606042	1.65041					887.239	383.108	239.73	162.309				1.46669	0.633314		0.268312
829981	1.80008e+06	755561	1.29353e+06				0.989343	2.14571	0.900634	1.5419					256.445	53.3287	6.7143	186.848				0.423928	0.0881575	0.0110994	0.308878
1.99082e+06	529759	558198	327199				2.37307	0.631476	0.665376	0.390023					115.277	17.3665	58.7055	66.7467				0.190564	0.0287085	0.0970458	0.110339
314870		517707	628053				0.375327		0.61711	0.748644					548.969		101.828	279.844				0.907499		0.168331	0.462609
1.48192e+06		726667	2.2788e+06				1.76646		0.866192	2.71635					603.368		135.274	162.498				0.997425		0.22362	0.268624
2.33456e+06		296980	400326				2.78281		0.354002	0.477191					316.646		72.176	15.9904				0.523446		0.119314	0.0264337
214745		2.04347e+06	703483				0.255978		2.43583	0.838557					147.632		1.6247	556.356				0.24405		0.00268579	0.91971
1.42882e+06		686887	348920				1.70316		0.818774	0.415915					211.694		126.393	12.2136				0.349951		0.208939	0.0201903
531732			631240				0.633829			0.752443					362.388		200.883	188.59				0.599062		0.332079	0.311758
415391			1.13777e+06				0.495149			1.35622					662.329			425.117				1.09489			0.70276
598706			385755				0.713661			0.459823					915.669			456.645				1.51369			0.754879
1.72224e+06			336401				2.05293			0.400992					522.964			297.803				0.864509			0.492297
299253			748124				0.356712			0.891769					1009.68			120.471				1.6691			0.199151
456558			514353				0.544221			0.613112					1398.26			684.932				2.31146			1.13226
1.31709e+06			1.07256e+06				1.56998			1.2785					628.809			137.086				1.03948			0.226617
1.26486e+06			864690				1.50773			1.03072					538.865			247.56				0.890796			0.40924
1.95968e+06			783432				2.33595			0.933856					518.624			535.975				0.857335			0.886018
784699			1.30764e+06				0.935367			1.55871					1737.92			153.685				2.87295			0.254056
1.46178e+06			1.1021e+06				1.74246			1.31371					1245.25			162.522				2.05852			0.268665
1.077e+06			1.02842e+06				1.28379			1.22588					462.939			332.292				0.765282			0.549311
			421069							0.501917								298.585							0.49359
			796633							0.949591								485.981							0.803374
			882415							1.05184								400.621							0.662265
			446940							0.532755								373.977							0.61822
			1.0466e+06							1.24755								449.252							0.742657
			619734							0.738727								510.396							0.843734
			1.80068e+06							2.14642								210.649							0.348224
			602588							0.718289								376.229							0.621942
838921	970646	741114	895664				1	1.15702	0.883413	1.06764	Medians				604.926	53.3287	58.7055	219.028				1	0.0881575	0.0947689	0.362074	Medians
							44	27	32	52	Cells count						Red value not included in expression levels quantification so it was excluded from KT signal quantification					44	27	32	52	CELLS count
							100	75	89	110	Total cell count											100	75	89	110	TOTAL CELLS count

## Sheet: Figure 5E-G
																																												HisKD K82R 1352 40u 280nm	PBD 40u 280nm	HisKD PBD 40u 280nm	KD PBD MBPMap205 40u 280nm	MAP205 40u 280nm	Bub1 unphos 40u 280nm
																																											ml	mAU	mAU	mAU	mAU	mAU	mAU
																																											0	1.739	0.167	-0.426	-0.719	0.401	0
																																											0.0032341	4.958	1.321	0.122	6.254	2.332	4.311
																																											0.0064682	4.94	1.253	0.46	6.486	2.093	3.508
																																											0.0097023	4.922	1.185	0.799	6.719	1.853	2.704
																																											0.0129364	5.196	0.891	0.311	6.339	1.532	1.784
																																											0.0161705	5.501	0.574	-0.261	5.898	1.203	0.852
																																											0.0194046	5.805	0.256	-0.833	5.457	0.875	-0.08
																																											0.0226387	5.523	0.158	-1.012	5.327	0.746	-0.347
																																											0.0258728	5.108	0.109	-1.102	5.266	0.662	-0.463
																																											0.0291069	4.693	0.06	-1.193	5.206	0.578	-0.58
																																											0.032341	4.513	0.017	-1.207	5.165	0.535	-0.637
																																											0.0355751	4.421	-0.024	-1.191	5.132	0.508	-0.672
																																											0.0388092	4.329	-0.066	-1.176	5.099	0.481	-0.707
																																											0.0420433	4.264	-0.071	-1.197	5.081	0.447	-0.736
																																											0.0452774	4.215	-0.056	-1.239	5.072	0.409	-0.762
																																											0.0485115	4.166	-0.04	-1.282	5.062	0.371	-0.787
																																											0.0517456	4.123	-0.043	-1.29	5.049	0.342	-0.81
																																											0.0549797	4.085	-0.063	-1.27	5.034	0.321	-0.83
																																											0.0582138	4.046	-0.082	-1.25	5.018	0.3	-0.851
																																											0.0614479	4.031	-0.108	-1.252	5.01	0.29	-0.871
																																											0.064682	4.045	-0.141	-1.28	5.013	0.292	-0.892
																																											0.0679161	4.058	-0.175	-1.308	5.016	0.295	-0.913
																																											0.0711502	4.062	-0.201	-1.326	5.02	0.302	-0.935
																																											0.0743843	4.046	-0.217	-1.326	5.025	0.318	-0.958
																																											0.0776184	4.031	-0.232	-1.326	5.031	0.335	-0.98
																																											0.0808525	4.009	-0.239	-1.331	5.026	0.336	-0.998
																																											0.0840866	3.969	-0.226	-1.351	4.992	0.292	-1.001
																																											0.0873207	3.929	-0.212	-1.37	4.959	0.249	-1.005
																																											0.0905548	3.896	-0.204	-1.386	4.925	0.215	-1.01
																																											0.0937889	3.896	-0.218	-1.384	4.888	0.226	-1.022
																																											0.097023	3.896	-0.233	-1.382	4.852	0.238	-1.035
																																											0.100257	3.894	-0.248	-1.382	4.819	0.245	-1.048
																																											0.103491	3.862	-0.262	-1.388	4.838	0.209	-1.07
																																											0.106725	3.831	-0.275	-1.395	4.857	0.173	-1.092
																																											0.109959	3.8	-0.289	-1.402	4.876	0.137	-1.115
																																											0.113193	3.812	-0.305	-1.41	4.869	0.111	-1.103
																																											0.116428	3.824	-0.321	-1.417	4.862	0.084	-1.09
																																											0.119662	3.837	-0.337	-1.425	4.855	0.058	-1.077
																																											0.122896	3.812	-0.354	-1.415	4.831	0.06	-1.091
																																											0.12613	3.782	-0.37	-1.403	4.805	0.066	-1.108
																																											0.129364	3.753	-0.387	-1.391	4.779	0.072	-1.125
																																											0.132598	3.762	-0.388	-1.425	4.766	0.079	-1.134
																																											0.135832	3.781	-0.385	-1.469	4.755	0.086	-1.143
																																											0.139066	3.8	-0.382	-1.513	4.745	0.093	-1.151
																																											0.1423	3.796	-0.392	-1.517	4.737	0.095	-1.156
																																											0.145534	3.783	-0.408	-1.505	4.729	0.094	-1.16
																																											0.148769	3.771	-0.424	-1.493	4.722	0.093	-1.164
																																											0.152003	3.76	-0.44	-1.471	4.71	0.086	-1.179
																																											0.155237	3.75	-0.456	-1.444	4.695	0.075	-1.2
																																											0.158471	3.74	-0.472	-1.417	4.681	0.063	-1.22
																																											0.161705	3.729	-0.48	-1.429	4.678	0.05	-1.227
																																											0.164939	3.716	-0.481	-1.478	4.687	0.036	-1.222
																																											0.168173	3.704	-0.482	-1.526	4.695	0.021	-1.216
																																											0.171407	3.701	-0.489	-1.551	4.696	0.019	-1.235
																																											0.174641	3.709	-0.502	-1.547	4.687	0.033	-1.285
																																											0.177875	3.717	-0.515	-1.544	4.678	0.047	-1.335
																																											0.18111	3.715	-0.528	-1.545	4.663	0.042	-1.362
																																											0.184344	3.69	-0.541	-1.556	4.638	0.003	-1.344
																																											0.187578	3.665	-0.555	-1.567	4.613	-0.036	-1.326
																																											0.190812	3.642	-0.565	-1.574	4.589	-0.065	-1.318
																																											0.194046	3.623	-0.567	-1.57	4.567	-0.06	-1.34
																																											0.19728	3.603	-0.568	-1.566	4.545	-0.054	-1.362
																																											0.200514	3.591	-0.57	-1.564	4.525	-0.051	-1.38
																																											0.203748	3.613	-0.579	-1.567	4.512	-0.057	-1.38
																																											0.206982	3.635	-0.588	-1.571	4.498	-0.064	-1.38
																																											0.210216	3.655	-0.595	-1.575	4.486	-0.07	-1.38
																																											0.213451	3.641	-0.586	-1.594	4.488	-0.066	-1.383
																																											0.216685	3.627	-0.577	-1.612	4.489	-0.063	-1.387
																																											0.219919	3.612	-0.568	-1.631	4.491	-0.059	-1.39
																																											0.223153	3.595	-0.566	-1.627	4.508	-0.34	-1.399
																																											0.226387	3.578	-0.565	-1.623	4.525	-0.628	-1.409
																																											0.229621	3.56	-0.563	-1.618	4.543	-0.916	-1.419
																																											0.232855	3.554	-0.596	-1.613	4.52	-0.944	-1.451
																																											0.236089	3.55	-0.632	-1.608	4.491	-0.937	-1.487
																																											0.239323	3.546	-0.669	-1.602	4.462	-0.93	-1.523
																																											0.242557	3.521	-0.668	-1.617	4.442	-0.954	-1.501
																																											0.245792	3.491	-0.657	-1.636	4.424	-0.985	-1.465
																																											0.249026	3.461	-0.646	-1.656	4.406	-1.017	-1.428
																																											0.25226	3.447	-0.645	-1.665	4.396	-1.033	-1.435
																																											0.255494	3.44	-0.648	-1.67	4.389	-1.044	-1.46
																																											0.258728	3.434	-0.651	-1.675	4.383	-1.055	-1.486
																																											0.261962	3.434	-0.647	-1.69	4.366	-1.043	-1.494
																																											0.265196	3.438	-0.638	-1.711	4.344	-1.016	-1.491
																																											0.26843	3.442	-0.63	-1.732	4.321	-0.99	-1.488
																																											0.271664	3.442	-0.638	-1.724	4.308	-1.003	-1.493
																																											0.274898	3.438	-0.661	-1.688	4.305	-1.054	-1.505
																																											0.278133	3.434	-0.684	-1.652	4.301	-1.105	-1.516
																																											0.281367	3.427	-0.709	-1.636	4.301	-1.134	-1.519
																																											0.284601	3.414	-0.737	-1.649	4.306	-1.133	-1.508
																																											0.287835	3.401	-0.766	-1.662	4.311	-1.131	-1.498
																																											0.291069	3.381	-0.778	-1.681	4.304	-1.133	-1.503
																																											0.294303	3.347	-0.759	-1.71	4.274	-1.141	-1.539
																																											0.297537	3.312	-0.739	-1.739	4.245	-1.15	-1.575
																																											0.300771	3.282	-0.731	-1.762	4.217	-1.153	-1.605
																																											0.304005	3.269	-0.761	-1.765	4.198	-1.142	-1.617
																																											0.307239	3.255	-0.791	-1.768	4.179	-1.131	-1.63
																																											0.310474	3.241	-0.817	-1.769	4.164	-1.125	-1.639
																																											0.313708	3.219	-0.823	-1.76	4.18	-1.148	-1.635
																																											0.316942	3.197	-0.83	-1.752	4.195	-1.17	-1.63
																																											0.320176	3.177	-0.835	-1.745	4.209	-1.192	-1.626
																																											0.32341	3.179	-0.811	-1.764	4.193	-1.204	-1.633
																																											0.326644	3.18	-0.787	-1.784	4.177	-1.216	-1.64
																																											0.329878	3.182	-0.763	-1.803	4.161	-1.229	-1.647
																																											0.333112	3.141	-0.78	-1.801	4.146	-1.237	-1.648
																																											0.336346	3.098	-0.799	-1.797	4.131	-1.245	-1.649
																																											0.33958	3.056	-0.819	-1.793	4.116	-1.253	-1.65
																																											0.342814	3.06	-0.825	-1.787	3.936	-1.246	-1.651
																																											0.346049	3.072	-0.83	-1.781	3.731	-1.236	-1.651
																																											0.349283	3.084	-0.835	-1.774	3.525	-1.226	-1.652
																																											0.352517	3.054	-0.848	-1.782	3.461	-1.238	-1.668
																																											0.355751	3.011	-0.864	-1.793	3.437	-1.256	-1.689
																																											0.358985	2.968	-0.88	-1.804	3.413	-1.273	-1.71
																																											0.362219	2.967	-0.876	-1.811	3.393	-1.299	-1.723
																																											0.365453	2.983	-0.864	-1.816	3.376	-1.327	-1.732
																																											0.368687	3	-0.851	-1.822	3.359	-1.355	-1.74
																																											0.371921	3.002	-0.857	-1.816	3.35	-1.368	-1.742
																																											0.375155	2.994	-0.876	-1.803	3.346	-1.369	-1.739
																																											0.37839	2.985	-0.895	-1.79	3.343	-1.37	-1.736
																																											0.381624	2.984	-0.907	-1.788	3.34	-1.385	-1.746
																																											0.384858	2.99	-0.912	-1.799	3.337	-1.412	-1.77
																																											0.388092	2.996	-0.917	-1.81	3.335	-1.439	-1.794
																																											0.391326	2.989	-0.925	-1.82	3.326	-1.458	-1.811
																																											0.39456	2.963	-0.937	-1.83	3.307	-1.464	-1.818
																																											0.397794	2.937	-0.949	-1.84	3.289	-1.471	-1.825
																																											0.401028	2.911	-0.955	-1.855	3.284	-1.475	-1.824
																																											0.404262	2.885	-0.95	-1.878	3.306	-1.475	-1.804
																																											0.407496	2.86	-0.945	-1.902	3.328	-1.474	-1.784
																																											0.410731	2.84	-0.937	-1.922	3.335	-1.475	-1.773
																																											0.413965	2.84	-0.92	-1.93	3.292	-1.478	-1.793
																																											0.417199	2.84	-0.904	-1.938	3.249	-1.482	-1.814
																																											0.420433	2.84	-0.893	-1.944	3.215	-1.483	-1.835
																																											0.423667	2.841	-0.925	-1.938	3.234	-1.471	-1.86
																																											0.426901	2.841	-0.956	-1.933	3.253	-1.459	-1.884
																																											0.430135	2.841	-0.986	-1.928	3.271	-1.448	-1.907
																																											0.433369	2.817	-0.989	-1.949	3.254	-1.478	-1.914
																																											0.436603	2.794	-0.992	-1.969	3.237	-1.508	-1.92
																																											0.439837	2.77	-0.995	-1.99	3.22	-1.538	-1.927
																																											0.443072	2.758	-1.002	-1.978	3.211	-1.544	-1.911
																																											0.446306	2.746	-1.01	-1.964	3.203	-1.548	-1.894
																																											0.44954	2.735	-1.017	-1.95	3.194	-1.552	-1.876
																																											0.452774	2.735	-1.011	-1.956	3.201	-1.568	-1.899
																																											0.456008	2.738	-1.003	-1.965	3.21	-1.585	-1.927
																																											0.459242	2.74	-0.995	-1.975	3.219	-1.603	-1.956
																																											0.462476	2.631	-1.015	-1.977	3.194	-1.602	-1.967
																																											0.46571	2.488	-1.043	-1.976	3.158	-1.596	-1.972
																																											0.468944	2.345	-1.072	-1.976	3.122	-1.589	-1.977
																																											0.472178	2.288	-1.076	-1.985	3.106	-1.595	-1.981
																																											0.475413	2.274	-1.07	-1.999	3.099	-1.608	-1.983
																																											0.478647	2.259	-1.063	-2.012	3.093	-1.62	-1.986
																																											0.481881	2.244	-1.068	-2.007	3.08	-1.617	-1.989
																																											0.485115	2.227	-1.081	-1.989	3.063	-1.603	-1.993
																																											0.488349	2.211	-1.094	-1.97	3.047	-1.589	-1.997
																																											0.491583	1.855	-0.927	-1.651	2.557	-1.331	-1.683
																																											0.494817	1.144	-0.571	-1.016	1.575	-0.819	-1.037
																																											0.498051	0.433	-0.215	-0.382	0.592	-0.307	-0.39
																																											0.501285	0.008	0.005	-0.003	0.004	-0.001	-0.007
																																											0.504519	0.017	0.018	-0.011	0.015	-0.005	-0.024
																																											0.507754	0.026	0.031	-0.019	0.026	-0.009	-0.04
																																											0.510988	0.037	0.044	-0.016	0.036	-0.018	-0.051
																																											0.514222	0.055	0.056	0.011	0.047	-0.039	-0.049
																																											0.517456	0.073	0.069	0.037	0.058	-0.059	-0.048
																																											0.52069	0.077	0.077	0.06	0.061	-0.075	-0.052
																																											0.523924	0.029	0.068	0.067	0.039	-0.074	-0.073
																																											0.527158	-0.018	0.059	0.074	0.017	-0.073	-0.095
																																											0.530392	-0.059	0.049	0.077	-0.004	-0.073	-0.114
																																											0.533626	-0.053	0.035	0.042	-0.014	-0.081	-0.115
																																											0.53686	-0.048	0.02	0.008	-0.023	-0.09	-0.117
																																											0.540095	-0.042	0.005	-0.025	-0.032	-0.098	-0.118
																																											0.543329	-0.046	-0.022	0.004	-0.03	-0.112	-0.121
																																											0.546563	-0.051	-0.048	0.032	-0.028	-0.126	-0.125
																																											0.549797	-0.055	-0.075	0.061	-0.026	-0.139	-0.128
																																											0.553031	-0.063	-0.088	0.061	-0.041	-0.146	-0.14
																																											0.556265	-0.071	-0.1	0.058	-0.058	-0.153	-0.152
																																											0.559499	-0.079	-0.111	0.055	-0.074	-0.159	-0.164
																																											0.562733	-0.078	-0.119	0.043	-0.06	-0.172	-0.164
																																											0.565967	-0.076	-0.127	0.028	-0.039	-0.186	-0.162
																																											0.569201	-0.074	-0.134	0.014	-0.018	-0.2	-0.16
																																											0.572436	-0.085	-0.137	0.024	-0.026	-0.208	-0.168
																																											0.57567	-0.099	-0.138	0.042	-0.042	-0.214	-0.178
																																											0.578904	-0.113	-0.139	0.06	-0.059	-0.219	-0.188
																																											0.582138	-0.125	-0.135	0.06	-0.069	-0.231	-0.191
																																											0.585372	-0.135	-0.128	0.051	-0.074	-0.247	-0.19
																																											0.588606	-0.145	-0.121	0.042	-0.08	-0.262	-0.19
																																											0.59184	-0.159	-0.124	0.029	-0.099	-0.259	-0.204
																																											0.595074	-0.175	-0.134	0.013	-0.129	-0.24	-0.229
																																											0.598308	-0.192	-0.145	-0.003	-0.158	-0.222	-0.254
																																											0.601542	-0.201	-0.139	-0.007	-0.167	-0.21	-0.268
																																											0.604777	-0.201	-0.115	0	-0.152	-0.206	-0.27
																																											0.608011	-0.202	-0.092	0.008	-0.136	-0.202	-0.272
																																											0.611245	-0.206	-0.083	0.009	-0.127	-0.197	-0.273
																																											0.614479	-0.215	-0.099	-0.002	-0.127	-0.189	-0.273
																																											0.617713	-0.224	-0.115	-0.013	-0.126	-0.181	-0.272
																																											0.620947	-0.234	-0.135	-0.023	-0.131	-0.191	-0.276
																																											0.624181	-0.246	-0.165	-0.029	-0.15	-0.242	-0.292
																																											0.627415	-0.257	-0.195	-0.035	-0.168	-0.294	-0.307
																																											0.630649	-0.264	-0.22	-0.043	-0.184	-0.333	-0.316
																																											0.633883	-0.253	-0.224	-0.056	-0.19	-0.32	-0.301
																																											0.637118	-0.243	-0.229	-0.07	-0.197	-0.308	-0.286
																																											0.640352	-0.235	-0.235	-0.081	-0.2	-0.296	-0.273
																																											0.643586	-0.256	-0.249	-0.072	-0.182	-0.288	-0.276
																																											0.64682	-0.276	-0.264	-0.062	-0.164	-0.281	-0.278
																																											0.650054	-0.296	-0.278	-0.053	-0.147	-0.273	-0.282
																																											0.653288	-0.276	-0.272	-0.047	-0.186	-0.28	-0.331
																																											0.656522	-0.257	-0.267	-0.041	-0.225	-0.287	-0.379
																																											0.659756	-0.237	-0.261	-0.035	-0.264	-0.293	-0.428
																																											0.66299	-0.268	-0.263	-0.037	-0.273	-0.307	-0.418
																																											0.666224	-0.302	-0.266	-0.039	-0.279	-0.32	-0.402
																																											0.669458	-0.336	-0.269	-0.042	-0.285	-0.334	-0.387
																																											0.672693	-0.333	-0.281	-0.063	-0.259	-0.351	-0.396
																																											0.675927	-0.322	-0.296	-0.088	-0.227	-0.368	-0.41
																																											0.679161	-0.311	-0.311	-0.113	-0.195	-0.385	-0.424
																																											0.682395	-0.319	-0.312	-0.119	-0.203	-0.41	-0.423
																																											0.685629	-0.334	-0.308	-0.117	-0.224	-0.437	-0.417
																																											0.688863	-0.35	-0.304	-0.116	-0.245	-0.464	-0.41
																																											0.692097	-0.35	-0.302	-0.118	-0.252	-0.457	-0.417
																																											0.695331	-0.342	-0.3	-0.121	-0.252	-0.431	-0.43
																																											0.698565	-0.334	-0.299	-0.125	-0.252	-0.405	-0.443
																																											0.701799	-0.339	-0.304	-0.123	-0.256	-0.409	-0.444
																																											0.705034	-0.354	-0.314	-0.117	-0.264	-0.436	-0.435
																																											0.708268	-0.369	-0.324	-0.11	-0.272	-0.463	-0.426
																																											0.711502	-0.38	-0.324	-0.121	-0.28	-0.47	-0.427
																																											0.714736	-0.387	-0.313	-0.152	-0.288	-0.454	-0.44
																																											0.71797	-0.395	-0.303	-0.183	-0.297	-0.437	-0.454
																																											0.721204	-0.395	-0.307	-0.199	-0.305	-0.43	-0.462
																																											0.724438	-0.386	-0.337	-0.193	-0.315	-0.437	-0.462
																																											0.727672	-0.376	-0.367	-0.186	-0.324	-0.444	-0.463
																																											0.730906	-0.374	-0.388	-0.18	-0.327	-0.449	-0.466
																																											0.73414	-0.393	-0.383	-0.176	-0.313	-0.447	-0.475
																																											0.737375	-0.413	-0.378	-0.172	-0.299	-0.445	-0.485
																																											0.740609	-0.427	-0.376	-0.171	-0.29	-0.445	-0.493
																																											0.743843	-0.421	-0.386	-0.183	-0.303	-0.448	-0.492
																																											0.747077	-0.415	-0.396	-0.194	-0.316	-0.452	-0.492
																																											0.750311	-0.41	-0.404	-0.205	-0.328	-0.454	-0.493
																																											0.753545	-0.405	-0.388	-0.205	-0.339	-0.443	-0.51
																																											0.756779	-0.4	-0.372	-0.204	-0.349	-0.432	-0.528
																																											0.760013	-0.395	-0.357	-0.204	-0.36	-0.421	-0.545
																																											0.763247	-0.424	-0.342	-0.191	-0.368	-0.439	-0.551
																																											0.766481	-0.453	-0.327	-0.179	-0.376	-0.457	-0.557
																																											0.769716	-0.482	-0.311	-0.166	-0.383	-0.475	-0.563
																																											0.77295	-0.49	-0.342	-0.187	-0.397	-0.472	-0.564
																																											0.776184	-0.496	-0.376	-0.21	-0.411	-0.466	-0.564
																																											0.779418	-0.502	-0.411	-0.234	-0.424	-0.46	-0.564
																																											0.782652	-0.503	-0.409	-0.23	-0.411	-0.474	-0.571
																																											0.785886	-0.502	-0.399	-0.22	-0.391	-0.493	-0.579
																																											0.78912	-0.502	-0.39	-0.21	-0.37	-0.511	-0.588
																																											0.792354	-0.522	-0.39	-0.219	-0.382	-0.53	-0.582
																																											0.795588	-0.549	-0.394	-0.234	-0.406	-0.548	-0.572
																																											0.798822	-0.576	-0.398	-0.25	-0.43	-0.567	-0.561
																																											0.802057	-0.575	-0.407	-0.259	-0.442	-0.558	-0.555
																																											0.805291	-0.557	-0.419	-0.265	-0.448	-0.532	-0.553
																																											0.808525	-0.539	-0.431	-0.27	-0.453	-0.507	-0.55
																																											0.811759	-0.524	-0.439	-0.26	-0.468	-0.502	-0.575
																																											0.814993	-0.512	-0.444	-0.237	-0.49	-0.514	-0.621
																																											0.818227	-0.5	-0.449	-0.213	-0.512	-0.526	-0.668
																																											0.821461	-0.501	-0.455	-0.216	-0.523	-0.531	-0.685
																																											0.824695	-0.517	-0.464	-0.253	-0.521	-0.526	-0.663
																																											0.827929	-0.534	-0.473	-0.289	-0.518	-0.522	-0.642
																																											0.831163	-0.548	-0.477	-0.309	-0.514	-0.52	-0.634
																																											0.834398	-0.555	-0.471	-0.299	-0.506	-0.523	-0.649
																																											0.837632	-0.562	-0.465	-0.289	-0.498	-0.527	-0.663
																																											0.840866	-0.57	-0.461	-0.284	-0.492	-0.533	-0.675
																																											0.8441	-0.582	-0.46	-0.291	-0.491	-0.547	-0.68
																																											0.847334	-0.594	-0.46	-0.297	-0.491	-0.562	-0.684
																																											0.850568	-0.609	-0.461	-0.301	-0.491	-0.576	-0.685
																																											0.853802	-0.636	-0.47	-0.286	-0.498	-0.587	-0.666
																																											0.857036	-0.662	-0.479	-0.272	-0.504	-0.597	-0.647
																																											0.86027	-0.686	-0.486	-0.26	-0.509	-0.608	-0.63
																																											0.863504	-0.673	-0.464	-0.273	-0.5	-0.622	-0.627
																																											0.866739	-0.66	-0.442	-0.286	-0.49	-0.635	-0.625
																																											0.869973	-0.647	-0.42	-0.299	-0.481	-0.649	-0.622
																																											0.873207	-0.651	-0.436	-0.294	-0.495	-0.645	-0.657
																																											0.876441	-0.655	-0.453	-0.289	-0.51	-0.641	-0.692
																																											0.879675	-0.659	-0.469	-0.284	-0.525	-0.637	-0.726
																																											0.882909	-0.663	-0.474	-0.303	-0.53	-0.618	-0.718
																																											0.886143	-0.668	-0.477	-0.325	-0.535	-0.597	-0.705
																																											0.889377	-0.673	-0.479	-0.346	-0.539	-0.576	-0.692
																																											0.892611	-0.691	-0.497	-0.327	-0.55	-0.599	-0.691
																																											0.895845	-0.711	-0.517	-0.298	-0.562	-0.633	-0.693
																																											0.89908	-0.732	-0.538	-0.269	-0.574	-0.666	-0.695
																																											0.902314	-0.744	-0.538	-0.271	-0.58	-0.654	-0.697
																																											0.905548	-0.753	-0.531	-0.286	-0.585	-0.623	-0.701
																																											0.908782	-0.762	-0.523	-0.301	-0.59	-0.593	-0.704
																																											0.912016	-0.772	-0.528	-0.305	-0.575	-0.613	-0.708
																																											0.91525	-0.784	-0.542	-0.304	-0.549	-0.663	-0.713
																																											0.918484	-0.796	-0.555	-0.303	-0.522	-0.714	-0.718
																																											0.921718	-0.787	-0.57	-0.294	-0.515	-0.733	-0.715
																																											0.924952	-0.76	-0.586	-0.279	-0.524	-0.722	-0.707
																																											0.928186	-0.734	-0.602	-0.264	-0.533	-0.712	-0.698
																																											0.931421	-0.728	-0.604	-0.26	-0.548	-0.698	-0.7
																																											0.934655	-0.748	-0.587	-0.269	-0.571	-0.679	-0.715
																																											0.937889	-0.768	-0.571	-0.279	-0.593	-0.661	-0.73
																																											0.941123	-0.782	-0.56	-0.286	-0.605	-0.66	-0.749
																																											0.944357	-0.784	-0.56	-0.288	-0.595	-0.691	-0.776
																																											0.947591	-0.786	-0.561	-0.291	-0.585	-0.723	-0.802
																																											0.950825	-0.788	-0.558	-0.292	-0.586	-0.741	-0.818
																																											0.954059	-0.794	-0.547	-0.287	-0.618	-0.721	-0.8
																																											0.957293	-0.799	-0.536	-0.283	-0.65	-0.702	-0.783
																																											0.960527	-0.804	-0.529	-0.277	-0.675	-0.685	-0.768
																																											0.963762	-0.806	-0.541	-0.265	-0.662	-0.687	-0.766
																																											0.966996	-0.807	-0.552	-0.253	-0.648	-0.688	-0.765
																																											0.97023	-0.808	-0.564	-0.241	-0.637	-0.69	-0.766
																																											0.973464	-0.805	-0.571	-0.23	-0.645	-0.71	-0.796
																																											0.976698	-0.803	-0.578	-0.219	-0.654	-0.729	-0.826
																																											0.979932	-0.8	-0.586	-0.207	-0.663	-0.749	-0.855
																																											0.983166	-0.81	-0.584	-0.221	-0.641	-0.777	-0.849
																																											0.9864	-0.82	-0.582	-0.236	-0.619	-0.807	-0.842
																																											0.989634	-0.831	-0.58	-0.25	-0.597	-0.836	-0.835
																																											0.992868	-0.836	-0.58	-0.24	-0.581	-0.812	-0.821
																																											0.996102	-0.841	-0.58	-0.226	-0.566	-0.782	-0.807
																																											0.999337	-0.845	-0.58	-0.212	-0.55	-0.751	-0.792
																																											1.00257	-0.847	-0.563	-0.212	-0.524	-0.756	-0.793
																																											1.0058	-0.847	-0.541	-0.215	-0.494	-0.77	-0.798
																																											1.00904	-0.848	-0.519	-0.219	-0.465	-0.784	-0.803
																																											1.01227	-0.851	-0.519	-0.216	-0.462	-0.803	-0.797
																																											1.01551	-0.855	-0.529	-0.211	-0.47	-0.823	-0.788
																																											1.01874	-0.858	-0.539	-0.206	-0.478	-0.844	-0.779
																																											1.02198	-0.874	-0.544	-0.202	-0.466	-0.848	-0.783
																																											1.02521	-0.896	-0.547	-0.198	-0.441	-0.843	-0.797
																																											1.02844	-0.918	-0.549	-0.194	-0.417	-0.837	-0.81
																																											1.03168	-0.927	-0.533	-0.195	-0.443	-0.832	-0.817
																																											1.03491	-0.922	-0.499	-0.201	-0.515	-0.827	-0.817
																																											1.03815	-0.918	-0.465	-0.207	-0.587	-0.823	-0.816
																																											1.04138	-0.911	-0.46	-0.216	-0.728	-0.822	-0.818
																																											1.04461	-0.903	-0.494	-0.229	-0.96	-0.826	-0.824
																																											1.04785	-0.895	-0.527	-0.242	-1.192	-0.829	-0.83
																																											1.05108	-0.894	-0.548	-0.241	-1.352	-0.824	-0.835
																																											1.05432	-0.91	-0.545	-0.216	-1.368	-0.802	-0.836
																																											1.05755	-0.926	-0.542	-0.19	-1.384	-0.779	-0.838
																																											1.06078	-0.94	-0.547	-0.176	-1.394	-0.763	-0.842
																																											1.06402	-0.946	-0.575	-0.199	-1.388	-0.768	-0.852
																																											1.06725	-0.953	-0.604	-0.222	-1.381	-0.772	-0.862
																																											1.07049	-0.956	-0.625	-0.24	-1.374	-0.779	-0.867
																																											1.07372	-0.942	-0.608	-0.23	-1.361	-0.798	-0.84
																																											1.07695	-0.929	-0.591	-0.221	-1.347	-0.818	-0.813
																																											1.08019	-0.917	-0.574	-0.211	-1.337	-0.837	-0.787
																																											1.08342	-0.931	-0.561	-0.2	-1.369	-0.847	-0.765
																																											1.08666	-0.946	-0.547	-0.189	-1.402	-0.858	-0.743
																																											1.08989	-0.961	-0.533	-0.178	-1.434	-0.869	-0.722
																																											1.09313	-0.969	-0.538	-0.201	-1.438	-0.609	-0.681
																																											1.09636	-0.978	-0.544	-0.226	-1.442	-0.34	-0.639
																																											1.09959	-0.986	-0.549	-0.25	-1.446	-0.071	-0.597
																																											1.10283	-1.01	-0.579	-0.259	-1.449	-0.051	-0.545
																																											1.10606	-1.036	-0.612	-0.265	-1.451	-0.068	-0.491
																																											1.1093	-1.062	-0.646	-0.272	-1.454	-0.084	-0.437
																																											1.11253	-1.067	-0.634	-0.276	-1.468	-0.089	-0.392
																																											1.11576	-1.066	-0.609	-0.279	-1.484	-0.09	-0.349
																																											1.119	-1.065	-0.584	-0.283	-1.501	-0.092	-0.306
																																											1.12223	-1.072	-0.591	-0.279	-1.502	-0.091	-0.216
																																											1.12547	-1.083	-0.613	-0.272	-1.497	-0.089	-0.104
																																											1.1287	-1.094	-0.635	-0.265	-1.491	-0.087	0.007
																																											1.13193	-1.107	-0.644	-0.27	-1.496	-0.087	0.08
																																											1.13517	-1.122	-0.643	-0.283	-1.507	-0.089	0.127
																																											1.1384	-1.137	-0.642	-0.296	-1.518	-0.09	0.174
																																											1.14164	-1.141	-0.646	-0.297	-1.531	-0.086	0.21
																																											1.14487	-1.135	-0.654	-0.284	-1.544	-0.075	0.235
																																											1.14811	-1.129	-0.661	-0.272	-1.557	-0.064	0.26
																																											1.15134	-1.115	-0.666	-0.276	-1.571	-0.067	0.304
																																											1.15457	-1.089	-0.666	-0.301	-1.586	-0.089	0.373
																																											1.15781	-1.063	-0.667	-0.327	-1.6	-0.111	0.443
																																											1.16104	-1.055	-0.67	-0.34	-1.614	-0.129	0.499
																																											1.16428	-1.088	-0.678	-0.327	-1.625	-0.138	0.526
																																											1.16751	-1.12	-0.686	-0.314	-1.637	-0.147	0.553
																																											1.17074	-1.146	-0.692	-0.31	-1.645	-0.157	0.579
																																											1.17398	-1.148	-0.694	-0.338	-1.641	-0.169	0.6
																																											1.17721	-1.151	-0.695	-0.366	-1.637	-0.181	0.622
																																											1.18045	-1.152	-0.697	-0.39	-1.633	-0.193	0.635
																																											1.18368	-1.143	-0.7	-0.389	-1.63	-0.204	0.6
																																											1.18691	-1.134	-0.704	-0.387	-1.628	-0.214	0.564
																																											1.19015	-1.126	-0.708	-0.386	-1.627	-0.223	0.531
																																											1.19338	-1.146	-0.709	-0.384	-1.645	-0.197	0.543
																																											1.19662	-1.167	-0.711	-0.381	-1.663	-0.172	0.555
																																											1.19985	-1.187	-0.712	-0.379	-1.681	-0.146	0.567
																																											1.20308	-1.178	-0.735	-0.364	-1.698	-0.145	0.555
																																											1.20632	-1.167	-0.758	-0.348	-1.714	-0.144	0.541
																																											1.20955	-1.156	-0.782	-0.332	-1.731	-0.144	0.527
																																											1.21279	-1.154	-0.783	-0.345	-1.732	-0.169	0.503
																																											1.21602	-1.155	-0.78	-0.363	-1.731	-0.197	0.477
																																											1.21926	-1.155	-0.778	-0.38	-1.73	-0.225	0.451
																																											1.22249	-1.157	-0.776	-0.377	-1.722	-0.223	0.413
																																											1.22572	-1.161	-0.775	-0.367	-1.711	-0.21	0.371
																																											1.22896	-1.164	-0.773	-0.358	-1.7	-0.198	0.329
																																											1.23219	-1.159	-0.76	-0.367	-1.71	-0.214	0.293
																																											1.23543	-1.15	-0.742	-0.384	-1.732	-0.243	0.261
																																											1.23866	-1.142	-0.723	-0.401	-1.753	-0.272	0.229
																																											1.24189	-1.145	-0.664	-0.39	-1.76	-0.284	0.193
																																											1.24513	-1.156	-0.578	-0.359	-1.756	-0.284	0.153
																																											1.24836	-1.167	-0.492	-0.328	-1.753	-0.284	0.113
																																											1.2516	-1.183	-0.429	-0.312	-1.759	-0.283	0.064
																																											1.25483	-1.202	-0.391	-0.311	-1.776	-0.282	0.006
																																											1.25806	-1.222	-0.353	-0.31	-1.792	-0.281	-0.053
																																											1.2613	-1.229	-0.334	-0.307	-1.799	-0.284	-0.1
																																											1.26453	-1.216	-0.343	-0.303	-1.792	-0.295	-0.13
																																											1.26777	-1.204	-0.353	-0.299	-1.786	-0.306	-0.16
																																											1.271	-1.195	-0.369	-0.306	-1.781	-0.308	-0.183
																																											1.27424	-1.194	-0.401	-0.338	-1.781	-0.294	-0.189
																																											1.27747	-1.194	-0.434	-0.37	-1.781	-0.279	-0.195
																																											1.2807	-1.197	-0.458	-0.391	-1.778	-0.274	-0.209
																																											1.28394	-1.213	-0.453	-0.374	-1.765	-0.302	-0.248
																																											1.28717	-1.23	-0.448	-0.356	-1.752	-0.33	-0.287
																																											1.29041	-1.243	-0.443	-0.341	-1.74	-0.355	-0.326
																																											1.29364	-1.23	-0.437	-0.342	-1.735	-0.359	-0.366
																																											1.29687	-1.218	-0.432	-0.342	-1.73	-0.363	-0.406
																																											1.30011	-1.205	-0.426	-0.343	-1.726	-0.367	-0.446
																																											1.30334	-1.21	-0.423	-0.335	-1.757	-0.354	-0.468
																																											1.30658	-1.216	-0.419	-0.327	-1.788	-0.342	-0.491
																																											1.30981	-1.221	-0.416	-0.318	-1.819	-0.33	-0.514
																																											1.31304	-1.231	-0.445	-0.337	-1.805	-0.309	-0.532
																																											1.31628	-1.242	-0.476	-0.357	-1.788	-0.288	-0.551
																																											1.31951	-1.253	-0.506	-0.377	-1.772	-0.267	-0.569
																																											1.32275	-1.239	-0.507	-0.348	-1.769	-0.3	-0.583
																																											1.32598	-1.221	-0.501	-0.309	-1.77	-0.343	-0.597
																																											1.32921	-1.202	-0.496	-0.271	-1.77	-0.386	-0.61
																																											1.33245	-1.21	-0.514	-0.266	-1.764	-0.382	-0.627
																																											1.33568	-1.227	-0.539	-0.271	-1.755	-0.363	-0.645
																																											1.33892	-1.243	-0.564	-0.276	-1.747	-0.344	-0.664
																																											1.34215	-1.238	-0.558	-0.281	-1.751	-0.336	-0.684
																																											1.34539	-1.223	-0.538	-0.286	-1.761	-0.332	-0.704
																																											1.34862	-1.207	-0.518	-0.29	-1.772	-0.329	-0.725
																																											1.35185	-1.209	-0.518	-0.287	-1.762	-0.328	-0.758
																																											1.35509	-1.224	-0.532	-0.279	-1.737	-0.329	-0.8
																																											1.35832	-1.24	-0.547	-0.27	-1.713	-0.33	-0.842
																																											1.36156	-1.246	-0.554	-0.266	-1.691	-0.341	-0.855
																																											1.36479	-1.241	-0.553	-0.266	-1.671	-0.362	-0.836
																																											1.36802	-1.236	-0.551	-0.266	-1.652	-0.382	-0.817
																																											1.37126	-1.238	-0.551	-0.265	-1.625	-0.394	-0.811
																																											1.37449	-1.252	-0.553	-0.261	-1.586	-0.393	-0.827
																																											1.37773	-1.265	-0.555	-0.258	-1.547	-0.392	-0.844
																																											1.38096	-1.271	-0.551	-0.252	-1.514	-0.39	-0.857
																																											1.38419	-1.257	-0.532	-0.242	-1.499	-0.386	-0.863
																																											1.38743	-1.244	-0.514	-0.233	-1.484	-0.383	-0.869
																																											1.39066	-1.23	-0.507	-0.22	-1.458	-0.383	-0.873
																																											1.3939	-1.214	-0.545	-0.197	-1.391	-0.398	-0.866
																																											1.39713	-1.199	-0.584	-0.174	-1.324	-0.412	-0.859
																																											1.40036	-1.185	-0.616	-0.155	-1.263	-0.423	-0.857
																																											1.4036	-1.186	-0.596	-0.159	-1.249	-0.408	-0.897
																																											1.40683	-1.188	-0.577	-0.164	-1.234	-0.392	-0.937
																																											1.41007	-1.189	-0.558	-0.168	-1.219	-0.377	-0.975
																																											1.4133	-1.202	-0.566	-0.166	-1.148	-0.397	-0.944
																																											1.41654	-1.215	-0.574	-0.163	-1.078	-0.416	-0.913
																																											1.41977	-1.228	-0.581	-0.161	-1.008	-0.436	-0.882
																																											1.423	-1.22	-0.567	-0.154	-0.923	-0.438	-0.879
																																											1.42624	-1.21	-0.551	-0.147	-0.836	-0.439	-0.878
																																											1.42947	-1.201	-0.536	-0.139	-0.749	-0.44	-0.876
																																											1.43271	-1.193	-0.547	-0.133	-0.687	-0.439	-0.863
																																											1.43594	-1.186	-0.563	-0.127	-0.63	-0.438	-0.848
																																											1.43917	-1.179	-0.58	-0.121	-0.574	-0.437	-0.833
																																											1.44241	-1.174	-0.584	-0.101	-0.526	-0.437	-0.828
																																											1.44564	-1.171	-0.585	-0.077	-0.483	-0.438	-0.827
																																											1.44888	-1.167	-0.586	-0.053	-0.439	-0.438	-0.826
																																											1.45211	-1.155	-0.591	-0.022	-0.363	-0.428	-0.846
																																											1.45534	-1.138	-0.598	0.014	-0.269	-0.412	-0.876
																																											1.45858	-1.121	-0.606	0.05	-0.175	-0.397	-0.907
																																											1.46181	-1.105	-0.615	0.073	-0.082	-0.388	-0.911
																																											1.46505	-1.091	-0.626	0.086	0.011	-0.384	-0.896
																																											1.46828	-1.077	-0.637	0.099	0.104	-0.38	-0.881
																																											1.47152	-1.055	-0.634	0.121	0.219	-0.369	-0.852
																																											1.47475	-1.024	-0.616	0.153	0.358	-0.35	-0.808
																																											1.47798	-0.993	-0.597	0.185	0.496	-0.33	-0.764
																																											1.48122	-0.957	-0.589	0.212	0.744	-0.305	-0.739
																																											1.48445	-0.912	-0.596	0.23	1.171	-0.272	-0.743
																																											1.48769	-0.867	-0.603	0.249	1.599	-0.239	-0.748
																																											1.49092	-0.836	-0.611	0.277	2.335	-0.216	-0.752
																																											1.49415	-0.841	-0.62	0.33	3.846	-0.218	-0.757
																																											1.49739	-0.845	-0.63	0.382	5.357	-0.22	-0.761
																																											1.50062	-0.842	-0.637	0.425	7.21	-0.223	-0.765
																																											1.50386	-0.805	-0.63	0.425	10.501	-0.226	-0.764
																																											1.50709	-0.767	-0.624	0.426	13.791	-0.229	-0.763
																																											1.51032	-0.73	-0.619	0.428	17.418	-0.228	-0.758
																																											1.51356	-0.691	-0.629	0.443	24.064	-0.186	-0.723
																																											1.51679	-0.652	-0.639	0.459	30.709	-0.144	-0.688
																																											1.52003	-0.614	-0.649	0.474	37.379	-0.103	-0.653
																																											1.52326	-0.56	-0.63	0.52	47.043	-0.111	-0.62
																																											1.52649	-0.506	-0.611	0.565	56.707	-0.119	-0.588
																																											1.52973	-0.452	-0.593	0.61	66.371	-0.126	-0.556
																																											1.53296	-0.425	-0.603	0.665	77.992	-0.097	-0.528
																																											1.5362	-0.401	-0.615	0.721	89.791	-0.064	-0.5
																																											1.53943	-0.377	-0.628	0.777	101.591	-0.031	-0.472
																																											1.54267	-0.311	-0.629	0.834	114.546	-0.006	-0.428
																																											1.5459	-0.235	-0.629	0.89	127.748	0.016	-0.381
																																											1.54913	-0.159	-0.628	0.947	140.95	0.039	-0.334
																																											1.55237	-0.063	-0.626	1.104	152.46	0.062	-0.258
																																											1.5556	0.04	-0.622	1.298	163.352	0.084	-0.171
																																											1.55884	0.143	-0.619	1.492	174.243	0.107	-0.085
																																											1.56207	0.204	-0.615	1.617	183.978	0.132	0.008
																																											1.5653	0.241	-0.61	1.703	193.062	0.158	0.104
																																											1.56854	0.278	-0.604	1.788	202.146	0.185	0.2
																																											1.57177	0.358	-0.595	1.883	209.248	0.198	0.299
																																											1.57501	0.472	-0.582	1.985	214.713	0.199	0.399
																																											1.57824	0.586	-0.569	2.087	220.178	0.2	0.499
																																											1.58147	0.709	-0.568	2.191	224.162	0.214	0.632
																																											1.58471	0.843	-0.583	2.297	226.377	0.242	0.803
																																											1.58794	0.977	-0.597	2.404	228.592	0.27	0.974
																																											1.59118	1.109	-0.608	2.533	229.823	0.298	1.134
																																											1.59441	1.238	-0.614	2.701	229.335	0.326	1.274
																																											1.59764	1.368	-0.621	2.87	228.846	0.354	1.415
																																											1.60088	1.515	-0.626	3.04	227.831	0.381	1.57
																																											1.60411	1.708	-0.629	3.217	225.406	0.407	1.766
																																											1.60735	1.901	-0.632	3.393	222.982	0.434	1.962
																																											1.61058	2.089	-0.63	3.577	220.315	0.455	2.148
																																											1.61382	2.252	-0.609	3.794	216.545	0.456	2.289
																																											1.61705	2.415	-0.588	4.011	212.774	0.456	2.431
																																											1.62028	2.584	-0.567	4.233	208.953	0.462	2.575
																																											1.62352	2.829	-0.55	4.508	204.611	0.514	2.74
																																											1.62675	3.074	-0.533	4.784	200.268	0.567	2.905
																																											1.62999	3.319	-0.515	5.059	195.926	0.62	3.069
																																											1.63322	3.62	-0.545	5.359	191.618	0.666	3.228
																																											1.63645	3.922	-0.576	5.66	187.309	0.712	3.388
																																											1.63969	4.223	-0.606	5.961	183.001	0.758	3.547
																																											1.64292	4.563	-0.586	6.342	178.757	0.859	3.687
																																											1.64616	4.906	-0.56	6.731	174.519	0.966	3.825
																																											1.64939	5.25	-0.534	7.121	170.282	1.073	3.964
																																											1.65262	5.649	-0.527	7.514	166.837	1.179	4.108
																																											1.65586	6.06	-0.525	7.908	163.577	1.284	4.254
																																											1.65909	6.471	-0.524	8.302	160.317	1.389	4.399
																																											1.66233	6.892	-0.525	8.767	157.418	1.589	4.538
																																											1.66556	7.317	-0.527	9.26	154.66	1.826	4.674
																																											1.6688	7.743	-0.53	9.753	151.902	2.062	4.809
																																											1.67203	8.227	-0.514	10.287	149.585	2.353	4.921
																																											1.67526	8.746	-0.488	10.846	147.528	2.677	5.017
																																											1.6785	9.265	-0.461	11.404	145.472	3.001	5.114
																																											1.68173	9.771	-0.432	12.008	143.792	3.398	5.228
																																											1.68497	10.267	-0.399	12.652	142.438	3.859	5.357
																																											1.6882	10.763	-0.367	13.295	141.085	4.32	5.486
																																											1.69143	11.275	-0.349	14.088	139.846	4.951	5.62
																																											1.69467	11.808	-0.348	15.068	138.751	5.794	5.76
																																											1.6979	12.341	-0.347	16.049	137.655	6.637	5.9
																																											1.70114	12.892	-0.338	17.175	136.652	7.688	6.034
																																											1.70437	13.475	-0.316	18.571	135.82	9.124	6.155
																																											1.7076	14.057	-0.294	19.966	134.988	10.56	6.276
																																											1.71084	14.617	-0.275	21.501	134.164	12.191	6.4
																																											1.71407	15.11	-0.262	23.431	133.362	14.379	6.531
																																											1.71731	15.603	-0.249	25.362	132.56	16.567	6.661
																																											1.72054	16.101	-0.233	27.4	131.77	19.027	6.787
																																											1.72377	16.628	-0.201	29.971	131.039	22.845	6.889
																																											1.72701	17.155	-0.169	32.541	130.309	26.663	6.99
																																											1.73024	17.685	-0.142	35.12	129.609	30.594	7.096
																																											1.73348	18.255	-0.166	37.789	129.291	35.919	7.26
																																											1.73671	18.825	-0.19	40.458	128.973	41.245	7.424
																																											1.73995	19.394	-0.214	43.127	128.654	46.57	7.588
																																											1.74318	20.028	-0.185	46.039	128.777	54.039	7.732
																																											1.74641	20.663	-0.156	48.956	128.908	61.544	7.875
																																											1.74965	21.298	-0.127	51.872	129.039	69.05	8.018
																																											1.75288	22.18	-0.117	54.336	129.723	78.57	8.279
																																											1.75612	23.093	-0.108	56.744	130.476	88.336	8.554
																																											1.75935	24.006	-0.1	59.153	131.228	98.103	8.829
																																											1.76258	25.019	-0.099	61.142	132.477	108.48	9.297
																																											1.76582	26.058	-0.101	63.025	133.851	119.01	9.813
																																											1.76905	27.097	-0.103	64.908	135.224	129.541	10.33
																																											1.77229	28.338	-0.108	66.367	136.869	141.244	11.069
																																											1.77552	29.661	-0.116	67.649	138.626	153.434	11.9
																																											1.77875	30.984	-0.124	68.932	140.382	165.624	12.731
																																											1.78199	32.343	-0.126	69.728	142.044	176.669	14.047
																																											1.78522	33.725	-0.123	70.219	143.645	186.998	15.666
																																											1.78846	35.106	-0.121	70.71	145.246	197.326	17.285
																																											1.79169	36.46	-0.121	70.941	146.729	206.717	19.552
																																											1.79492	37.789	-0.122	70.936	148.106	215.254	22.408
																																											1.79816	39.118	-0.123	70.931	149.482	223.791	25.265
																																											1.80139	40.498	-0.117	70.754	150.543	231.064	28.762
																																											1.80463	41.945	-0.102	70.351	151.19	236.669	33.104
																																											1.80786	43.392	-0.087	69.947	151.836	242.275	37.447
																																											1.8111	44.753	-0.071	69.43	152.185	246.642	42.78
																																											1.81433	45.946	-0.052	68.692	151.956	248.592	50.047
																																											1.81756	47.139	-0.033	67.955	151.727	250.543	57.313
																																											1.8208	48.332	-0.017	67.171	151.291	251.706	65.119
																																											1.82403	49.524	-0.009	66.245	150.221	250.465	74.574
																																											1.82727	50.715	-0.001	65.319	149.151	249.223	84.03
																																											1.8305	51.876	0.015	64.397	147.998	247.614	94.007
																																											1.83373	52.868	0.077	63.493	146.386	243.993	106.835
																																											1.83697	53.86	0.138	62.589	144.775	240.371	119.664
																																											1.8402	54.837	0.199	61.68	143.117	236.638	132.621
																																											1.84344	55.582	0.256	60.689	140.761	231.233	147.496
																																											1.84667	56.328	0.313	59.698	138.405	225.828	162.37
																																											1.8499	57.074	0.37	58.707	136.048	220.423	177.245
																																											1.85314	57.56	0.471	57.916	133.706	214.06	191.808
																																											1.85637	58.038	0.572	57.131	131.364	207.667	206.36
																																											1.85961	58.516	0.674	56.346	129.022	201.274	220.913
																																											1.86284	58.65	0.869	55.708	126.603	195.231	236.078
																																											1.86608	58.737	1.077	55.09	124.173	189.236	251.327
																																											1.86931	58.823	1.286	54.472	121.743	183.24	266.577
																																											1.87254	58.58	1.553	53.964	119.358	176.823	278.743
																																											1.87578	58.247	1.836	53.486	116.986	170.292	290.071
																																											1.87901	57.914	2.119	53.007	114.614	163.76	301.399
																																											1.88225	57.348	2.483	52.759	112.493	157.971	310.099
																																											1.88548	56.68	2.881	52.612	110.482	152.509	317.642
																																											1.88871	56.012	3.28	52.465	108.472	147.047	325.185
																																											1.89195	55.17	3.78	52.431	106.53	141.967	330.072
																																											1.89518	54.214	4.348	52.471	104.635	137.138	333.206
																																											1.89842	53.258	4.917	52.512	102.739	132.31	336.339
																																											1.90165	52.131	5.537	52.66	101.016	127.715	337.277
																																											1.90488	50.838	6.206	52.91	99.457	123.343	336.108
																																											1.90812	49.546	6.876	53.16	97.898	118.972	334.939
																																											1.91135	48.23	7.68	53.469	96.423	115.028	332.329
																																											1.91459	46.88	8.674	53.86	95.064	111.68	327.714
																																											1.91782	45.53	9.668	54.252	93.706	108.331	323.099
																																											1.92105	44.134	10.734	54.699	92.355	105.062	317.925
																																											1.92429	42.643	11.952	55.26	91.022	101.958	311.597
																																											1.92752	41.151	13.169	55.82	89.688	98.853	305.269
																																											1.93076	39.668	14.503	56.376	88.415	95.892	298.617
																																											1.93399	38.216	16.216	56.912	87.337	93.396	290.904
																																											1.93723	36.763	17.929	57.449	86.26	90.9	283.19
																																											1.94046	35.325	19.718	57.983	85.163	88.45	275.403
																																											1.94369	33.972	21.967	58.507	83.953	86.282	267.172
																																											1.94693	32.619	24.216	59.031	82.742	84.114	258.941
																																											1.95016	31.269	26.478	59.554	81.536	81.954	250.756
																																											1.9534	29.959	28.97	60.051	80.406	79.928	243.432
																																											1.95663	28.649	31.463	60.549	79.276	77.903	236.108
																																											1.95986	27.339	33.955	61.046	78.146	75.877	228.784
																																											1.9631	26.197	36.901	61.378	77.048	74.243	221.376
																																											1.96633	25.063	39.867	61.703	75.952	72.625	213.965
																																											1.96957	23.928	42.833	62.027	74.856	71.008	206.554
																																											1.9728	22.874	45.632	62.249	73.659	69.366	200.177
																																											1.97603	21.832	48.406	62.455	72.447	67.721	193.96
																																											1.97927	20.79	51.179	62.66	71.234	66.076	187.743
																																											1.9825	19.817	53.687	62.698	70.143	64.519	182.15
																																											1.98574	18.865	56.118	62.687	69.086	62.988	176.74
																																											1.98897	17.913	58.549	62.676	68.03	61.456	171.33
																																											1.9922	17.09	60.664	62.515	66.891	60.039	166.313
																																											1.99544	16.327	62.632	62.284	65.714	58.676	161.479
																																											1.99867	15.565	64.601	62.053	64.537	57.312	156.646
																																											2.00191	14.814	66.044	61.696	63.42	55.915	152.379
																																											2.00514	14.071	67.122	61.252	62.345	54.495	148.506
																																											2.00838	13.328	68.2	60.807	61.27	53.074	144.633
																																											2.01161	12.658	68.937	60.279	60.17	51.744	140.784
																																											2.01484	12.061	69.329	59.665	59.045	50.505	136.962
																																											2.01808	11.465	69.721	59.052	57.92	49.266	133.139
																																											2.02131	10.902	69.83	58.332	56.78	48.018	129.503
																																											2.02455	10.391	69.524	57.457	55.619	46.757	126.139
																																											2.02778	9.879	69.218	56.582	54.458	45.495	122.776
																																											2.03101	9.39	68.756	55.702	53.324	44.255	119.616
																																											2.03425	8.952	67.954	54.811	52.251	43.061	116.901
																																											2.03748	8.513	67.152	53.921	51.177	41.867	114.186
																																											2.04072	8.094	66.248	53.005	50.088	40.689	111.475
																																											2.04395	7.743	64.989	51.999	48.948	39.571	108.78
																																											2.04718	7.392	63.731	50.992	47.807	38.453	106.085
																																											2.05042	7.047	62.466	49.977	46.668	37.33	103.447
																																											2.05365	6.741	61.164	48.9	45.543	36.17	101.189
																																											2.05689	6.435	59.861	47.824	44.418	35.01	98.932
																																											2.06012	6.133	58.55	46.75	43.295	33.859	96.673
																																											2.06336	5.925	57.029	45.735	42.236	32.919	94.363
																																											2.06659	5.716	55.509	44.72	41.176	31.978	92.054
																																											2.06982	5.507	53.988	43.705	40.116	31.038	89.744
																																											2.07306	5.299	52.56	42.621	39.022	30.06	87.631
																																											2.07629	5.091	51.138	41.532	37.926	29.079	85.529
																																											2.07953	4.883	49.716	40.444	36.83	28.098	83.427
																																											2.08276	4.703	48.375	39.432	35.846	27.149	81.425
																																											2.08599	4.528	47.049	38.432	34.881	26.206	79.44
																																											2.08923	4.354	45.723	37.433	33.916	25.262	77.455
																																											2.09246	4.208	44.429	36.464	32.96	24.434	75.409
																																											2.0957	4.072	43.146	35.504	32.006	23.641	73.344
																																											2.09893	3.936	41.863	34.544	31.052	22.848	71.279
																																											2.10216	3.773	40.756	33.62	30.16	22.044	69.387
																																											2.1054	3.596	39.735	32.713	29.299	21.233	67.582
																																											2.10863	3.419	38.714	31.806	28.437	20.423	65.776
																																											2.11187	3.28	37.693	30.962	27.62	19.682	63.929
																																											2.1151	3.169	36.671	30.165	26.836	18.993	62.052
																																											2.11833	3.057	35.65	29.367	26.051	18.303	60.175
																																											2.12157	2.932	34.721	28.574	25.257	17.62	58.381
																																											2.1248	2.792	33.891	27.787	24.454	16.944	56.673
																																											2.12804	2.652	33.06	27.001	23.651	16.267	54.966
																																											2.13127	2.528	32.251	26.271	22.903	15.629	53.299
																																											2.13451	2.428	31.475	25.63	22.24	15.048	51.692
																																											2.13774	2.329	30.699	24.99	21.578	14.468	50.086
																																											2.14097	2.224	29.947	24.362	20.918	13.907	48.478
																																											2.14421	2.108	29.253	23.764	20.265	13.394	46.866
																																											2.14744	1.991	28.558	23.165	19.612	12.88	45.254
																																											2.15068	1.872	27.881	22.577	18.967	12.37	43.684
																																											2.15391	1.74	27.266	22.029	18.354	11.874	42.272
																																											2.15714	1.609	26.652	21.481	17.741	11.377	40.86
																																											2.16038	1.485	26.044	20.947	17.139	10.888	39.45
																																											2.16361	1.42	25.493	20.521	16.613	10.455	38.058
																																											2.16685	1.355	24.941	20.095	16.088	10.021	36.666
																																											2.17008	1.289	24.39	19.669	15.563	9.589	35.277
																																											2.17331	1.168	23.871	19.238	15.052	9.231	34.002
																																											2.17655	1.046	23.352	18.806	14.54	8.872	32.728
																																											2.17978	0.925	22.833	18.375	14.028	8.514	31.453
																																											2.18302	0.877	22.395	17.982	13.566	8.164	30.332
																																											2.18625	0.833	21.964	17.592	13.106	7.814	29.223
																																											2.18949	0.79	21.532	17.202	12.647	7.465	28.114
																																											2.19272	0.698	21.067	16.861	12.216	7.131	27.013
																																											2.19595	0.598	20.597	16.53	11.789	6.801	25.914
																																											2.19919	0.497	20.126	16.198	11.363	6.471	24.815
																																											2.20242	0.42	19.699	15.864	10.961	6.168	23.854
																																											2.20566	0.352	19.286	15.528	10.567	5.874	22.938
																																											2.20889	0.283	18.873	15.192	10.172	5.581	22.023
																																											2.21212	0.229	18.467	14.894	9.797	5.348	21.123
																																											2.21536	0.184	18.066	14.614	9.43	5.147	20.231
																																											2.21859	0.139	17.664	14.335	9.064	4.946	19.339
																																											2.22183	0.084	17.295	14.035	8.698	4.738	18.505
																																											2.22506	0.023	16.951	13.72	8.33	4.525	17.714
																																											2.22829	-0.039	16.606	13.404	7.963	4.311	16.924
																																											2.23153	-0.087	16.247	13.116	7.624	4.085	16.183
																																											2.23476	-0.121	15.871	12.857	7.316	3.843	15.496
																																											2.238	-0.156	15.495	12.598	7.008	3.602	14.809
																																											2.24123	-0.18	15.132	12.359	6.71	3.393	14.135
																																											2.24446	-0.188	14.79	12.15	6.427	3.237	13.48
																																											2.2477	-0.196	14.448	11.942	6.145	3.082	12.825
																																											2.25093	-0.216	14.128	11.718	5.867	2.922	12.2
																																											2.25417	-0.262	13.86	11.453	5.599	2.754	11.648
																																											2.2574	-0.309	13.591	11.189	5.332	2.586	11.096
																																											2.26064	-0.352	13.315	10.935	5.075	2.423	10.554
																																											2.26387	-0.377	13.002	10.724	4.864	2.278	10.053
																																											2.2671	-0.402	12.69	10.514	4.652	2.133	9.551
																																											2.27034	-0.426	12.379	10.309	4.435	1.991	9.058
																																											2.27357	-0.44	12.085	10.142	4.176	1.861	8.632
																																											2.27681	-0.455	11.79	9.976	3.916	1.732	8.206
																																											2.28004	-0.47	11.496	9.809	3.658	1.603	7.78
																																											2.28327	-0.499	11.238	9.611	3.472	1.477	7.413
																																											2.28651	-0.527	10.98	9.413	3.286	1.35	7.046
																																											2.28974	-0.556	10.723	9.215	3.101	1.223	6.678
																																											2.29298	-0.56	10.498	9.051	2.93	1.15	6.283
																																											2.29621	-0.562	10.277	8.89	2.761	1.083	5.885
																																											2.29944	-0.565	10.055	8.729	2.591	1.015	5.486
																																											2.30268	-0.572	9.816	8.551	2.433	0.916	5.2
																																											2.30591	-0.58	9.574	8.37	2.277	0.812	4.937
																																											2.30915	-0.588	9.331	8.19	2.121	0.708	4.673
																																											2.31238	-0.619	9.11	8.045	1.959	0.634	4.394
																																											2.31561	-0.659	8.896	7.913	1.795	0.572	4.108
																																											2.31885	-0.698	8.682	7.781	1.63	0.509	3.823
																																											2.32208	-0.705	8.477	7.643	1.475	0.448	3.568
																																											2.32532	-0.695	8.277	7.501	1.323	0.388	3.33
																																											2.32855	-0.685	8.078	7.359	1.172	0.328	3.092
																																											2.33179	-0.707	7.88	7.236	1.032	0.282	2.873
																																											2.33502	-0.757	7.684	7.127	0.9	0.248	2.669
																																											2.33825	-0.807	7.488	7.018	0.769	0.214	2.465
																																											2.34149	-0.844	7.306	6.91	0.646	0.172	2.269
																																											2.34472	-0.867	7.142	6.802	0.532	0.119	2.082
																																											2.34796	-0.89	6.977	6.695	0.418	0.066	1.895
																																											2.35119	-0.909	6.812	6.578	0.314	0.009	1.715
																																											2.35442	-0.921	6.645	6.444	0.226	-0.052	1.548
																																											2.35766	-0.933	6.478	6.311	0.138	-0.114	1.381
																																											2.36089	-0.95	6.31	6.187	0.049	-0.162	1.22
																																											2.36413	-0.978	6.139	6.091	-0.045	-0.171	1.074
																																											2.36736	-1.007	5.968	5.995	-0.139	-0.18	0.928
																																											2.37059	-1.036	5.79	5.908	-0.232	-0.193	0.786
																																											2.37383	-1.068	5.577	5.862	-0.318	-0.221	0.66
																																											2.37706	-1.099	5.364	5.816	-0.405	-0.248	0.534
																																											2.3803	-1.128	5.158	5.764	-0.489	-0.276	0.412
																																											2.38353	-1.129	5.023	5.648	-0.56	-0.312	0.331
																																											2.38677	-1.131	4.888	5.531	-0.63	-0.348	0.25
																																											2.39	-1.132	4.753	5.414	-0.701	-0.384	0.169
																																											2.39323	-1.156	4.597	5.363	-0.748	-0.378	0.059
																																											2.39647	-1.181	4.44	5.312	-0.795	-0.371	-0.05
																																											2.3997	-1.205	4.283	5.261	-0.842	-0.365	-0.16
																																											2.40294	-1.186	4.178	5.188	-0.908	-0.343	-0.224
																																											2.40617	-1.163	4.078	5.114	-0.976	-0.32	-0.284
																																											2.4094	-1.139	3.978	5.04	-1.043	-0.296	-0.343
																																											2.41264	-1.156	3.88	4.99	-1.124	-0.289	-0.409
																																											2.41587	-1.182	3.782	4.946	-1.206	-0.285	-0.477
																																											2.41911	-1.208	3.684	4.902	-1.289	-0.281	-0.544
																																											2.42234	-1.212	3.591	4.863	-1.351	-0.28	-0.608
																																											2.42557	-1.208	3.501	4.825	-1.405	-0.279	-0.669
																																											2.42881	-1.204	3.41	4.787	-1.459	-0.278	-0.731
																																											2.43204	-1.214	3.329	4.746	-1.519	-0.261	-0.767
																																											2.43528	-1.23	3.252	4.704	-1.582	-0.234	-0.787
																																											2.43851	-1.247	3.176	4.662	-1.646	-0.207	-0.808
																																											2.44174	-1.254	3.099	4.619	-1.69	-0.19	-0.847
																																											2.44498	-1.252	3.021	4.577	-1.718	-0.183	-0.904
																																											2.44821	-1.249	2.943	4.535	-1.746	-0.176	-0.96
																																											2.45145	-1.244	2.865	4.493	-1.786	-0.179	-1.005
																																											2.45468	-1.235	2.788	4.451	-1.84	-0.194	-1.035
																																											2.45792	-1.226	2.711	4.408	-1.894	-0.209	-1.065
																																											2.46115	-1.227	2.64	4.366	-1.94	-0.224	-1.099
																																											2.46438	-1.247	2.579	4.324	-1.971	-0.237	-1.14
																																											2.46762	-1.266	2.519	4.283	-2.001	-0.251	-1.181
																																											2.47085	-1.282	2.451	4.237	-2.032	-0.267	-1.223
																																											2.47409	-1.285	2.361	4.181	-2.064	-0.289	-1.269
																																											2.47732	-1.288	2.271	4.125	-2.095	-0.311	-1.316
																																											2.48055	-1.291	2.188	4.074	-2.126	-0.328	-1.357
																																											2.48379	-1.3	2.14	4.047	-2.154	-0.321	-1.376
																																											2.48702	-1.308	2.091	4.021	-2.183	-0.315	-1.395
																																											2.49026	-1.316	2.042	3.992	-2.21	-0.311	-1.415
																																											2.49349	-1.317	1.974	3.935	-2.223	-0.34	-1.459
																																											2.49672	-1.318	1.907	3.878	-2.237	-0.369	-1.502
																																											2.49996	-1.319	1.84	3.821	-2.25	-0.398	-1.545
																																											2.50319	-1.344	1.784	3.767	-2.258	-0.448	-1.567
																																											2.50643	-1.368	1.728	3.713	-2.266	-0.498	-1.589
																																											2.50966	-1.393	1.673	3.66	-2.274	-0.549	-1.611
																																											2.51289	-1.388	1.612	3.601	-2.286	-0.537	-1.641
																																											2.51613	-1.378	1.551	3.542	-2.298	-0.518	-1.672
																																											2.51936	-1.369	1.49	3.484	-2.31	-0.499	-1.703
																																											2.5226	-1.39	1.44	3.456	-2.313	-0.509	-1.741
																																											2.52583	-1.418	1.393	3.436	-2.313	-0.526	-1.781
																																											2.52907	-1.447	1.347	3.417	-2.314	-0.543	-1.821
																																											2.5323	-1.456	1.321	3.363	-2.298	-0.565	-1.835
																																											2.53553	-1.458	1.303	3.295	-2.276	-0.588	-1.838
																																											2.53877	-1.46	1.286	3.228	-2.254	-0.611	-1.842
																																											2.542	-1.457	1.246	3.172	-2.262	-0.627	-1.865
																																											2.54524	-1.449	1.193	3.125	-2.288	-0.638	-1.9
																																											2.54847	-1.442	1.139	3.077	-2.315	-0.649	-1.935
																																											2.5517	-1.438	1.096	3.056	-2.316	-0.677	-1.972
																																											2.55494	-1.436	1.063	3.06	-2.294	-0.72	-2.011
																																											2.55817	-1.433	1.029	3.065	-2.273	-0.764	-2.05
																																											2.56141	-1.449	0.995	3.04	-2.262	-0.775	-2.077
																																											2.56464	-1.487	0.961	2.978	-2.265	-0.747	-2.09
																																											2.56787	-1.525	0.927	2.916	-2.268	-0.718	-2.102
																																											2.57111	-1.551	0.9	2.862	-2.272	-0.714	-2.117
																																											2.57434	-1.554	0.885	2.826	-2.277	-0.756	-2.136
																																											2.57758	-1.558	0.87	2.789	-2.281	-0.799	-2.155
																																											2.58081	-1.564	0.854	2.753	-2.28	-0.839	-2.171
																																											2.58405	-1.578	0.836	2.715	-2.262	-0.869	-2.176
																																											2.58728	-1.592	0.817	2.677	-2.243	-0.899	-2.18
																																											2.59051	-1.6	0.795	2.64	-2.231	-0.926	-2.188
																																											2.59375	-1.578	0.758	2.61	-2.254	-0.934	-2.213
																																											2.59698	-1.556	0.72	2.579	-2.277	-0.942	-2.238
																																											2.60022	-1.535	0.682	2.55	-2.297	-0.95	-2.262
																																											2.60345	-1.53	0.629	2.543	-2.288	-0.958	-2.274
																																											2.60668	-1.525	0.577	2.535	-2.279	-0.966	-2.286
																																											2.60992	-1.52	0.524	2.527	-2.269	-0.975	-2.299
																																											2.61315	-1.523	0.524	2.476	-2.276	-0.982	-2.313
																																											2.61639	-1.526	0.526	2.424	-2.283	-0.989	-2.328
																																											2.61962	-1.529	0.527	2.371	-2.29	-0.996	-2.343
																																											2.62285	-1.538	0.526	2.362	-2.294	-1.008	-2.334
																																											2.62609	-1.547	0.524	2.358	-2.298	-1.021	-2.322
																																											2.62932	-1.557	0.522	2.355	-2.301	-1.033	-2.31
																																											2.63256	-1.557	0.506	2.347	-2.27	-1.055	-2.348
																																											2.63579	-1.554	0.486	2.339	-2.228	-1.08	-2.4
																																											2.63902	-1.551	0.466	2.331	-2.187	-1.105	-2.452
																																											2.64226	-1.554	0.441	2.304	-2.197	-1.108	-2.465
																																											2.64549	-1.559	0.413	2.27	-2.228	-1.102	-2.46
																																											2.64873	-1.565	0.386	2.236	-2.259	-1.095	-2.455
																																											2.65196	-1.579	0.37	2.212	-2.266	-1.092	-2.461
																																											2.6552	-1.598	0.36	2.194	-2.259	-1.089	-2.473
																																											2.65843	-1.617	0.351	2.176	-2.252	-1.087	-2.486
																																											2.66166	-1.618	0.337	2.176	-2.246	-1.098	-2.49
																																											2.6649	-1.602	0.317	2.193	-2.243	-1.122	-2.485
																																											2.66813	-1.587	0.297	2.21	-2.24	-1.145	-2.481
																																											2.67137	-1.584	0.283	2.21	-2.226	-1.159	-2.488
																																											2.6746	-1.598	0.275	2.186	-2.197	-1.16	-2.51
																																											2.67783	-1.612	0.267	2.163	-2.167	-1.161	-2.533
																																											2.68107	-1.623	0.246	2.134	-2.068	-1.158	-2.554
																																											2.6843	-1.627	0.197	2.094	-1.825	-1.149	-2.57
																																											2.68754	-1.631	0.149	2.054	-1.583	-1.139	-2.587
																																											2.69077	-1.639	0.113	2.025	-1.403	-1.142	-2.603
																																											2.694	-1.661	0.118	2.035	-1.424	-1.183	-2.616
																																											2.69724	-1.682	0.124	2.044	-1.445	-1.224	-2.628
																																											2.70047	-1.701	0.126	2.043	-1.467	-1.257	-2.635
																																											2.70371	-1.699	0.109	1.984	-1.495	-1.247	-2.609
																																											2.70694	-1.697	0.093	1.925	-1.523	-1.236	-2.582
																																											2.71017	-1.696	0.075	1.868	-1.552	-1.226	-2.559
																																											2.71341	-1.717	0.044	1.847	-1.615	-1.23	-2.602
																																											2.71664	-1.738	0.013	1.825	-1.679	-1.234	-2.645
																																											2.71988	-1.759	-0.019	1.804	-1.742	-1.238	-2.688
																																											2.72311	-1.76	-0.066	1.755	-1.736	-1.26	-2.68
																																											2.72635	-1.761	-0.115	1.705	-1.728	-1.283	-2.669
																																											2.72958	-1.761	-0.163	1.655	-1.72	-1.306	-2.658
																																											2.73281	-1.764	-0.193	1.627	-1.755	-1.309	-2.661
																																											2.73605	-1.766	-0.221	1.602	-1.796	-1.308	-2.665
																																											2.73928	-1.769	-0.249	1.578	-1.838	-1.308	-2.669
																																											2.74252	-1.793	-0.275	1.551	-1.866	-1.313	-2.681
																																											2.74575	-1.823	-0.301	1.523	-1.89	-1.318	-2.695
																																											2.74898	-1.854	-0.327	1.496	-1.913	-1.324	-2.709
																																											2.75222	-1.858	-0.352	1.472	-1.933	-1.331	-2.711
																																											2.75545	-1.852	-0.377	1.451	-1.95	-1.338	-2.707
																																											2.75869	-1.845	-0.402	1.43	-1.968	-1.345	-2.703
																																											2.76192	-1.868	-0.429	1.404	-1.986	-1.347	-2.704
																																											2.76515	-1.911	-0.457	1.374	-2.004	-1.346	-2.706
																																											2.76839	-1.954	-0.486	1.345	-2.022	-1.345	-2.709
																																											2.77162	-1.975	-0.504	1.324	-2.025	-1.344	-2.723
																																											2.77486	-1.973	-0.513	1.313	-2.014	-1.341	-2.749
																																											2.77809	-1.97	-0.522	1.302	-2.003	-1.338	-2.775
																																											2.78133	-1.963	-0.536	1.291	-2.011	-1.343	-2.789
																																											2.78456	-1.95	-0.558	1.283	-2.049	-1.36	-2.785
																																											2.78779	-1.936	-0.58	1.274	-2.086	-1.377	-2.781
																																											2.79103	-1.925	-0.594	1.255	-2.101	-1.387	-2.777
																																											2.79426	-1.921	-0.59	1.214	-2.068	-1.383	-2.77
																																											2.7975	-1.916	-0.586	1.173	-2.034	-1.38	-2.763
																																											2.80073	-1.912	-0.589	1.135	-2.013	-1.38	-2.757
																																											2.80396	-1.91	-0.614	1.111	-2.036	-1.395	-2.754
																																											2.8072	-1.908	-0.64	1.086	-2.058	-1.41	-2.752
																																											2.81043	-1.908	-0.662	1.066	-2.081	-1.423	-2.749
																																											2.81367	-1.927	-0.661	1.072	-2.107	-1.425	-2.75
																																											2.8169	-1.945	-0.661	1.079	-2.132	-1.426	-2.75
																																											2.82013	-1.964	-0.66	1.085	-2.155	-1.428	-2.751
																																											2.82337	-1.976	-0.659	1.075	-2.138	-1.429	-2.754
																																											2.8266	-1.989	-0.657	1.065	-2.121	-1.429	-2.758
																																											2.82984	-2.001	-0.656	1.055	-2.104	-1.43	-2.761
																																											2.83307	-2.009	-0.669	1.046	-2.108	-1.43	-2.756
																																											2.8363	-2.017	-0.683	1.037	-2.113	-1.431	-2.75
																																											2.83954	-2.025	-0.697	1.027	-2.118	-1.431	-2.745
																																											2.84277	-2.028	-0.71	1	-2.136	-1.428	-2.759
																																											2.84601	-2.031	-0.722	0.97	-2.156	-1.424	-2.777
																																											2.84924	-2.034	-0.734	0.939	-2.175	-1.421	-2.795
																																											2.85248	-2.051	-0.732	0.94	-2.191	-1.433	-2.793
																																											2.85571	-2.072	-0.724	0.951	-2.206	-1.451	-2.784
																																											2.85894	-2.093	-0.717	0.962	-2.221	-1.468	-2.776
																																											2.86218	-2.092	-0.727	0.951	-2.216	-1.477	-2.769
																																											2.86541	-2.079	-0.744	0.929	-2.201	-1.482	-2.764
																																											2.86865	-2.066	-0.761	0.906	-2.186	-1.486	-2.758
																																											2.87188	-2.048	-0.779	0.886	-2.185	-1.474	-2.774
																																											2.87511	-2.025	-0.798	0.866	-2.195	-1.451	-2.805
																																											2.87835	-2.003	-0.817	0.847	-2.204	-1.428	-2.836
																																											2.88158	-2.004	-0.824	0.833	-2.214	-1.422	-2.849
																																											2.88482	-2.031	-0.818	0.824	-2.224	-1.435	-2.843
																																											2.88805	-2.058	-0.812	0.814	-2.235	-1.448	-2.837
																																											2.89128	-2.076	-0.81	0.805	-2.239	-1.457	-2.837
																																											2.89452	-2.079	-0.813	0.795	-2.233	-1.458	-2.846
																																											2.89775	-2.083	-0.817	0.784	-2.227	-1.459	-2.855
																																											2.90099	-2.09	-0.826	0.776	-2.221	-1.467	-2.862
																																											2.90422	-2.103	-0.847	0.774	-2.216	-1.49	-2.864
																																											2.90746	-2.117	-0.868	0.772	-2.21	-1.514	-2.867
																																											2.91069	-2.132	-0.886	0.765	-2.213	-1.531	-2.865
																																											2.91392	-2.157	-0.892	0.739	-2.245	-1.528	-2.846
																																											2.91716	-2.182	-0.897	0.713	-2.277	-1.524	-2.827
																																											2.92039	-2.203	-0.905	0.691	-2.303	-1.522	-2.812
																																											2.92363	-2.194	-0.934	0.694	-2.289	-1.529	-2.825
																																											2.92686	-2.185	-0.962	0.697	-2.276	-1.537	-2.837
																																											2.93009	-2.177	-0.988	0.7	-2.262	-1.544	-2.849
																																											2.93333	-2.184	-0.966	0.689	-2.252	-1.543	-2.855
																																											2.93656	-2.191	-0.943	0.678	-2.242	-1.543	-2.861
																																											2.9398	-2.198	-0.92	0.667	-2.233	-1.542	-2.868
																																											2.94303	-2.177	-0.94	0.658	-2.258	-1.547	-2.867
																																											2.94626	-2.155	-0.963	0.648	-2.286	-1.553	-2.867
																																											2.9495	-2.133	-0.985	0.639	-2.315	-1.558	-2.866
																																											2.95273	-2.155	-0.971	0.621	-2.312	-1.572	-2.881
																																											2.95597	-2.184	-0.95	0.6	-2.303	-1.588	-2.898
																																											2.9592	-2.214	-0.929	0.579	-2.295	-1.603	-2.916
																																											2.96243	-2.232	-0.938	0.569	-2.327	-1.59	-2.924
																																											2.96567	-2.247	-0.956	0.563	-2.372	-1.567	-2.929
																																											2.9689	-2.262	-0.975	0.557	-2.418	-1.544	-2.934
																																											2.97214	-2.256	-0.995	0.551	-2.408	-1.548	-2.924
																																											2.97537	-2.239	-1.016	0.545	-2.37	-1.567	-2.906
																																											2.97861	-2.221	-1.038	0.539	-2.332	-1.586	-2.889
																																											2.98184	-2.227	-1.05	0.527	-2.332	-1.588	-2.885
																																											2.98507	-2.251	-1.055	0.511	-2.36	-1.579	-2.893
																																											2.98831	-2.274	-1.06	0.494	-2.388	-1.569	-2.901
																																											2.99154	-2.287	-1.064	0.488	-2.405	-1.562	-2.902
																																											2.99478	-2.287	-1.064	0.488	-2.405	-1.562	-2.902
																																											2.99801	-2.287	-1.064	0.488	-2.405	-1.562	-2.902
																																											3.00124
																																											3.00448
																																											3.00771
																																											3.01095
																																											3.01418
																																											3.01741
																																											3.02065
																																											3.02388
																																											3.02712
																																											3.03035
																																											3.03358
																																											3.03682
																																											3.04005
																																											3.04329
																																											3.04652
																																											3.04976
																																											3.05299
																																											3.05622
																																											3.05946
[truncated: 8 more columns]

## Sheet: Figure S1A-E
																																		Figure S1A					Figure S1B					Figure S1C			Figure S1D-E
																																			MBPPBD (5 μM)_UV1_280nm	MBPCENP-U58-83 (5 μM)_UV1_280nm	MBPCENP-U58-83+MBPPBD [No Kinase] _UV1_280nm			MBPPBD (5 μM)_UV1_280nm	MBPCENP-U84-114 (5 μM)_UV1_280nm	MBPCENP-U84-114+MBPPBD [No Kinase] _UV1_280nm		see Figure 1C (source data)				MBPPBD (10 μM)_UV1_280nm	MBPCENP-U84-114 (5 μM)_UV1_280nm
																																		ml	mAU	mAU	mAU		ml	mAU	mAU	mAU					ml	mAU	mAU
																																		0.329	-0.054	-20.6229	-0.659		0	0.129	-0.059	-0.008					0.495031	-0.376956	-0.206305
																																		0.331493	-0.0567191	-20.625	-0.661		0.00348531	0.832	-0.482	0.794028					0.497414	-0.195956	-0.107567
																																		0.333986	-0.0617191	-20.621	-0.664878		0.00697062	0.836	-0.401	0.949057					0.499796	-0.0149564	-0.00829784
																																		0.336479	-0.066	-20.617	-0.668		0.0104559	0.821	-0.347	1.04529					0.502178	-0.001	-0.00417919
																																		0.338972	-0.071	-20.6136	-0.671477		0.0139412	0.681	-0.477	0.749774					0.504561	-0.004	-0.009
																																		0.341465	-0.073	-20.611	-0.668723		0.0174266	0.541	-0.608	0.453821					0.506943	-0.00683576	-0.014
																																		0.343958	-0.073	-20.609	-0.661924		0.0209119	0.424	-0.703	0.213528					0.509326	-0.009	-0.0188889
																																		0.346451	-0.072	-20.6079	-0.655124		0.0243972	0.371	-0.701	0.129528					0.511708	-0.01	-0.0234588
																																		0.348944	-0.072	-20.606	-0.648		0.0278825	0.318	-0.699	0.0456037					0.514091	-0.01	-0.029
																																		0.351437	-0.0692809	-20.602	-0.647475		0.0313678	0.278	-0.679	-0.0036132					0.516473	-0.009	-0.0335986
																																		0.35393	-0.0642809	-20.596	-0.652275		0.0348531	0.258	-0.631	0.00220755					0.518856	-0.009	-0.039
																																		0.356423	-0.06	-20.5903	-0.657075		0.0383384	0.238	-0.583	0.00802831					0.521238	-0.01	-0.042
																																		0.358915	-0.055	-20.5844	-0.662		0.0418237	0.251	-0.567	0.0216981					0.52362	-0.013	-0.0433084
																																		0.361408	-0.054	-20.5835	-0.664		0.0453091	0.292	-0.58	0.0423396					0.526003	-0.0158358	-0.045
																																		0.363901	-0.056	-20.586	-0.664		0.0487944	0.333	-0.593	0.0629812					0.528385	-0.018	-0.047
																																		0.366394	-0.0577191	-20.589	-0.664		0.0522797	0.3	-0.605	0.0743113					0.530768	-0.02	-0.0480181
																																		0.368887	-0.059	-20.592	-0.664		0.055765	0.228	-0.615	0.0811321					0.53315	-0.02	-0.05
																																		0.37138	-0.0617191	-20.593	-0.662128		0.0592503	0.156	-0.625	0.0889528					0.535533	-0.02	-0.051
																																		0.373873	-0.064	-20.593	-0.659328		0.0627356	0.149	-0.616	0.0997736					0.537915	-0.02	-0.053
																																		0.376366	-0.067	-20.592	-0.656528		0.0662209	0.16	-0.603	0.111594					0.540297	-0.0216715	-0.054
																																		0.378859	-0.07	-20.592	-0.653		0.0697062	0.171	-0.589	0.124					0.54268	-0.0318358	-0.054
																																		0.381352	-0.0672809	-20.591	-0.654071		0.0731915	0.198	-0.573	0.0800565					0.545062	-0.0428358	-0.0544375
																																		0.383845	-0.06	-20.5884	-0.659		0.0766769	0.225	-0.557	0.0308301					0.547445	-0.0538358	-0.055
																																		0.386338	-0.0522809	-20.586	-0.66367		0.0801622	0.251	-0.546	-0.0141226					0.549827	-0.0638358	-0.055
																																		0.388831	-0.0452809	-20.584	-0.668		0.0836475	0.225	-0.63	0.0180944					0.55221	-0.07	-0.0518528
																																		0.391324	-0.043	-20.5852	-0.668		0.0871328	0.199	-0.714	0.0500378					0.554592	-0.0758358	-0.048
																																		0.393817	-0.044	-20.5891	-0.665		0.0906181	0.186	-0.78	0.0653018					0.556975	-0.081	-0.0447129
																																		0.39631	-0.046	-20.594	-0.662		0.0941034	0.231	-0.763	-0.00380198					0.559357	-0.0868358	-0.041
																																		0.398803	-0.047	-20.598	-0.658331		0.0975887	0.276	-0.747	-0.0719058					0.561739	-0.089	-0.0385731
																																		0.401296	-0.0432809	-20.6	-0.66		0.101074	0.31	-0.717	-0.108396					0.564122	-0.09	-0.037
																																		0.403789	-0.0342809	-20.6	-0.666268		0.104559	0.321	-0.657	-0.0727547					0.566504	-0.091	-0.035
																																		0.406282	-0.0252809	-20.599	-0.672068		0.108045	0.331	-0.597	-0.0371132					0.568887	-0.092	-0.033
																																		0.408775	-0.0162809	-20.599	-0.678		0.11153	0.338	-0.57	-0.0117358					0.571269	-0.094	-0.033
																																		0.411268	-0.0167191	-20.597	-0.681		0.115015	0.341	-0.586	8.49278e-05					0.573652	-0.096	-0.036
																																		0.41376	-0.0267191	-20.5937	-0.681		0.118501	0.343	-0.601	0.0119057					0.576034	-0.098	-0.0388463
																																		0.416253	-0.0367191	-20.59	-0.681		0.121986	0.33	-0.64	-0.00445288					0.578416	-0.1	-0.041
																																		0.418746	-0.0467191	-20.5869	-0.681		0.125471	0.306	-0.696	-0.0426416					0.580799	-0.102	-0.043
																																		0.421239	-0.0472809	-20.584	-0.679		0.128957	0.281	-0.751	-0.0807359					0.583181	-0.106	-0.044
																																		0.423732	-0.0362809	-20.5821	-0.674335		0.132442	0.31	-0.752	-0.0898113					0.585564	-0.110836	-0.045
																																		0.426225	-0.0262809	-20.581	-0.67		0.135927	0.362	-0.73	-0.086					0.587946	-0.114836	-0.045
																																		0.428718	-0.0152809	-20.579	-0.665		0.139412	0.413	-0.708	-0.083					0.590329	-0.118	-0.047
																																		0.431211	-0.009	-20.578	-0.663		0.142898	0.424	-0.714	-0.070349					0.592711	-0.117	-0.052
																																		0.433704	-0.006	-20.579	-0.663		0.146383	0.427	-0.726	-0.0565283					0.595093	-0.115164	-0.0574056
																																		0.436197	-0.004	-20.58	-0.662		0.149868	0.43	-0.739	-0.0427075					0.597476	-0.114	-0.062
																																		0.43869	-0.001	-20.581	-0.662		0.153354	0.467	-0.749	-0.032					0.599858	-0.113	-0.0675454
																																		0.441183	0.002	-20.58	-0.664		0.156839	0.506	-0.76	-0.022066					0.602241	-0.116	-0.0658847
																																		0.443676	0.00671913	-20.578	-0.667062		0.160324	0.539	-0.765	-0.0122453					0.604623	-0.12	-0.063
																																		0.446169	0.011	-20.577	-0.671		0.16381	0.517	-0.708	0.000575503					0.607006	-0.123836	-0.06
																																		0.448662	0.0157191	-20.575	-0.675		0.167295	0.494	-0.652	0.0123963					0.609388	-0.127	-0.058
																																		0.451155	0.017	-20.573	-0.675		0.17078	0.474	-0.618	0.016783					0.611771	-0.129	-0.058
																																		0.453648	0.016	-20.5714	-0.671		0.174266	0.462	-0.662	-0.00507554					0.614153	-0.131	-0.058
																																		0.456141	0.014	-20.57	-0.667		0.177751	0.449	-0.706	-0.027717					0.616535	-0.133	-0.059
																																		0.458634	0.013	-20.568	-0.66314		0.181236	0.437	-0.717	-0.0493586					0.618918	-0.135	-0.06
																																		0.461127	0.014	-20.5703	-0.663		0.184722	0.427	-0.67	-0.0700001					0.6213	-0.138	-0.061
																																		0.46362	0.019	-20.577	-0.667		0.188207	0.417	-0.622	-0.0903208					0.623683	-0.142	-0.062
																																		0.466113	0.0237191	-20.5831	-0.671259		0.191692	0.436	-0.618	-0.122425					0.626065	-0.146	-0.064
																																		0.468605	0.028	-20.59	-0.676		0.195177	0.485	-0.659	-0.166887					0.628448	-0.15	-0.065
																																		0.471098	0.0292809	-20.591	-0.678		0.198663	0.534	-0.7	-0.212132					0.63083	-0.155	-0.0650458
																																		0.473591	0.026	-20.5832	-0.677		0.202148	0.531	-0.733	-0.220396					0.633212	-0.161836	-0.064
																																		0.476084	0.0222809	-20.5753	-0.676		0.205633	0.496	-0.761	-0.207575					0.635595	-0.168836	-0.062
																																		0.478577	0.019	-20.5684	-0.675		0.209119	0.461	-0.789	-0.194755					0.637977	-0.175	-0.0603361
																																		0.48107	0.0187191	-20.5625	-0.675		0.212604	0.45	-0.819	-0.171868					0.64036	-0.181	-0.059
																																		0.483563	0.0227191	-20.5587	-0.674		0.216089	0.448	-0.849	-0.146226					0.642742	-0.182	-0.06
																																		0.486056	0.0267191	-20.555	-0.674		0.219575	0.446	-0.879	-0.120292					0.645125	-0.183	-0.061
																																		0.488549	0.0307191	-20.551	-0.673		0.22306	0.472	-0.844	-0.124528					0.647507	-0.184	-0.062
																																		0.491042	0.0292809	-18.4072	-0.602654		0.226545	0.501	-0.799	-0.132349					0.64989	-0.185	-0.063
																																		0.493535	0.0212809	-13.2845	-0.43506		0.230031	0.53	-0.755	-0.14117					0.652272	-0.184	-0.063
																																		0.496028	0.0132809	-8.16094	-0.267466		0.233516	0.509	-0.806	-0.161981					0.654654	-0.182	-0.063
																																		0.498521	0.006	-3.03734	-0.0998722		0.237001	0.487	-0.857	-0.182623					0.657037	-0.181	-0.063
																																		0.501014	0.002	-0.000614412	0.001		0.240487	0.476	-0.898	-0.2					0.659419	-0.179	-0.063
																																		0.503507	0.005	-0.0065094	0.004		0.243972	0.529	-0.883	-0.202					0.661802	-0.183	-0.067363
																																		0.506	0.00771913	-0.0124044	0.007		0.247457	0.582	-0.868	-0.203					0.664184	-0.188836	-0.0739329
																																		0.508493	0.01	-0.0182994	0.01		0.250942	0.615	-0.857	-0.205					0.666567	-0.194	-0.0795028
																																		0.510986	0.013	-0.0208056	0.012		0.254428	0.596	-0.857	-0.207					0.668949	-0.199836	-0.0850727
																																		0.513479	0.015	-0.016	0.012		0.257913	0.576	-0.857	-0.209					0.671331	-0.202	-0.089
																																		0.515972	0.017	-0.0120157	0.011		0.261398	0.553	-0.851	-0.222113					0.673714	-0.203	-0.09
																																		0.518465	0.0197191	-0.00812068	0.011		0.264884	0.524	-0.835	-0.252755					0.676096	-0.204	-0.091
																																		0.520958	0.021	-0.00522569	0.0118514		0.268369	0.496	-0.819	-0.283396					0.678479	-0.204836	-0.092
																																		0.52345	0.022	-0.004	0.013		0.271854	0.49	-0.832	-0.288981					0.680861	-0.205	-0.094
																																		0.525943	0.023	-0.003	0.0144507		0.27534	0.505	-0.869	-0.27216					0.683244	-0.205	-0.098
																																		0.528436	0.0237191	-0.002	0.016		0.278825	0.52	-0.906	-0.25534					0.685626	-0.204	-0.102
																																		0.530929	0.024	-0.002	0.018		0.28231	0.532	-0.893	-0.242519					0.688009	-0.204	-0.106
																																		0.533422	0.024	-0.004	0.02		0.285796	0.542	-0.854	-0.230698					0.690391	-0.205836	-0.108
																																		0.535915	0.025	-0.006	0.023		0.289281	0.553	-0.814	-0.219					0.692773	-0.217836	-0.104
																																		0.538408	0.025	-0.008	0.025449		0.292766	0.566	-0.817	-0.224943					0.695156	-0.229836	-0.0996583
																																		0.540901	0.024	-0.009	0.0237514		0.296252	0.579	-0.83	-0.235					0.697538	-0.242672	-0.0950884
																																		0.543394	0.021	-0.009	0.0159517		0.299737	0.593	-0.844	-0.245585					0.699921	-0.254836	-0.091
																																		0.545887	0.018	-0.008	0.00715209		0.303222	0.583	-0.832	-0.257406					0.702303	-0.247164	-0.093
																																		0.54838	0.015	-0.008	-0.00164756		0.306707	0.572	-0.817	-0.269226					0.704686	-0.238164	-0.095
																																		0.550873	0.013	-0.007	-0.005		0.310193	0.563	-0.804	-0.278906					0.707068	-0.230164	-0.097
																																		0.553366	0.015	-0.005	0		0.313678	0.608	-0.804	-0.250264					0.70945	-0.222164	-0.0987611
																																		0.555859	0.016	-0.003	0.0050465		0.317163	0.653	-0.803	-0.221623					0.711833	-0.224836	-0.1
																																		0.558352	0.017	-0.001	0.0108462		0.320649	0.68	-0.798	-0.200509					0.714215	-0.230836	-0.101
																																		0.560845	0.019	-9.40935e-05	0.0156458		0.324134	0.624	-0.773	-0.21333					0.716598	-0.236836	-0.102
																																		0.563338	0.0217191	-0.002	0.0214455		0.327619	0.568	-0.747	-0.227151					0.71898	-0.242836	-0.103041
																																		0.565831	0.024	-0.00388407	0.027		0.331105	0.522	-0.73	-0.235028					0.721363	-0.246836	-0.104
																																		0.568324	0.027	-0.005	0.0320448		0.33459	0.495	-0.731	-0.234					0.723745	-0.249836	-0.104
																																		0.570817	0.0307191	-0.005	0.0331556		0.338075	0.469	-0.732	-0.232					0.726128	-0.252	-0.104
																																		0.57331	0.0367191	-0.002	0.023356		0.341561	0.453	-0.73	-0.229					0.72851	-0.255	-0.104
																																		0.575803	0.0427191	0.001	0.0135563		0.345046	0.45	-0.726	-0.224					0.730892	-0.259	-0.10211
																																		0.578295	0.048	0.004	0.00375665		0.348531	0.448	-0.723	-0.219					0.733275	-0.265836	-0.098
																																		0.580788	0.0502809	0.006	-0.000957004		0.352017	0.445	-0.707	-0.209104					0.735657	-0.271836	-0.0939699
																																		0.583281	0.046	0.007	0.00684264		0.355502	0.441	-0.682	-0.196283					0.73804	-0.277836	-0.0894
																																		0.585774	0.041	0.008	0.0146423		0.358987	0.437	-0.657	-0.182462					0.740422	-0.283	-0.087
																																		0.588267	0.0362809	0.008	0.0214419		0.362472	0.43	-0.648	-0.166283					0.742805	-0.281	-0.0927398
																																		0.59076	0.0357191	0.008	0.029		0.365958	0.421	-0.645	-0.147821					0.745187	-0.279164	-0.098
																																		0.593253	0.0457191	0.00427108	0.035		0.369443	0.411	-0.642	-0.13					0.747569	-0.278	-0.103
																																		0.595746	0.0557191	0.001	0.0408409		0.372928	0.414	-0.594	-0.158462					0.749952	-0.276	-0.109
																																		0.598239	0.0657191	-0.00251889	0.0466405		0.376414	0.418	-0.536	-0.196283					0.752334	-0.280836	-0.105
																																		0.600732	0.073	-0.00358612	0.05		0.379899	0.423	-0.479	-0.233925					0.754717	-0.285836	-0.101
																																		0.603225	0.072	0.002	0.047		0.383384	0.463	-0.511	-0.225					0.757099	-0.290836	-0.097
																																		0.605718	0.071	0.00720385	0.0439605		0.38687	0.504	-0.545	-0.214896					0.759482	-0.295836	-0.093
																																		0.608211	0.07	0.0130988	0.0401609		0.390355	0.538	-0.578	-0.205075					0.761864	-0.294	-0.092
																																		0.610704	0.069	0.0150062	0.0363612		0.39384	0.509	-0.595	-0.199255					0.764246	-0.29	-0.092
																																		0.613197	0.07	0.00611119	0.0305616		0.397326	0.479	-0.612	-0.193434					0.766629	-0.286	-0.092
																																		0.61569	0.071	-0.0017838	0.0247619		0.400811	0.453	-0.62	-0.194774					0.769011	-0.282	-0.092
																																		0.618183	0.071	-0.00967879	0.019		0.404296	0.436	-0.598	-0.219208					0.771394	-0.285	-0.0935787
																																		0.620676	0.071	-0.015	0.0168374		0.407781	0.418	-0.577	-0.243057					0.773776	-0.294	-0.0961486
																																		0.623169	0.0672809	-0.013	0.023		0.411267	0.406	-0.561	-0.26					0.776159	-0.303836	-0.099
																																		0.625662	0.064	-0.01	0.0294367		0.414752	0.404	-0.555	-0.261					0.778541	-0.312836	-0.102
																																		0.628155	0.0602809	-0.008	0.0352363		0.418237	0.401	-0.549	-0.263					0.780924	-0.317	-0.105
																																		0.630648	0.0607191	-0.005	0.041036		0.421723	0.399	-0.535	-0.275311					0.783306	-0.316	-0.108428
																																		0.63314	0.0697191	-0.00295129	0.046		0.425208	0.397	-0.514	-0.298132					0.785688	-0.314	-0.112
																																		0.635633	0.0787191	0	0.051		0.428693	0.395	-0.492	-0.320906					0.788071	-0.312	-0.115
																																		0.638126	0.0877191	0.003	0.0564349		0.432179	0.361	-0.494	-0.314453					0.790453	-0.311	-0.116862
																																		0.640619	0.0932809	0.00573367	0.061		0.435664	0.308	-0.509	-0.291811					0.792836	-0.312	-0.110292
																																		0.643112	0.088	0.008	0.066		0.439149	0.255	-0.525	-0.268585					0.795218	-0.312	-0.104722
																																		0.645605	0.0822809	0.0105236	0.07		0.442635	0.273	-0.539	-0.234292					0.797601	-0.312836	-0.0981524
																																		0.648098	0.0762809	0.013	0.0746335		0.44612	0.313	-0.552	-0.19583					0.799983	-0.313	-0.092
																																		0.650591	0.073	0.015	0.0755668		0.449605	0.353	-0.565	-0.157368					0.802365	-0.31	-0.096
																																		0.653084	0.078	0.016	0.0657672		0.453091	0.363	-0.557	-0.205491					0.804748	-0.307	-0.100557
																																		0.655577	0.0827191	0.016	0.0559675		0.456576	0.369	-0.546	-0.264076					0.80713	-0.304	-0.105
																																		0.65807	0.087	0.017	0.0461679		0.460061	0.375	-0.535	-0.321321					0.809513	-0.301	-0.109
																																		0.660563	0.091	0.0178936	0.0396318		0.463546	0.375	-0.519	-0.286519					0.811895	-0.304836	-0.108733
																																		0.663056	0.089	0.02	0.0484314		0.467032	0.375	-0.503	-0.252038					0.814278	-0.31	-0.107
																																		0.665549	0.087	0.022	0.0562311		0.470517	0.374	-0.497	-0.221					0.81666	-0.316	-0.105
																																		0.668042	0.085	0.024	0.065		0.474002	0.367	-0.554	-0.211377					0.819043	-0.321836	-0.103
																																		0.670535	0.0832809	0.025	0.071		0.477488	0.359	-0.61	-0.202557					0.821425	-0.327836	-0.103547
																																		0.673028	0.081	0.0196315	0.07		0.480973	0.361	-0.652	-0.192736					0.823807	-0.333836	-0.106
																																		0.675521	0.079	0.0147365	0.07		0.484458	0.386	-0.657	-0.178915					0.82619	-0.34	-0.108
																																		0.678014	0.077	0.009	0.069		0.487944	0.41	-0.662	-0.166094					0.828572	-0.346	-0.111
																																		0.680507	0.076	0.00494654	0.066971		0.491429	0.364	-0.57	-0.135094					0.830955	-0.354672	-0.109174
																																		0.683	0.082	0.003	0.0581714		0.494914	0.216	-0.337	-0.0808109					0.833337	-0.365672	-0.102604
																																		0.685493	0.088	0.001	0.0493717		0.4984	0.068	-0.104	-0.0255279					0.83572	-0.375836	-0.0960338
																																		0.687985	0.094	-0.001	0.0405721		0.501885	0.018	0.012	0.0213776					0.838102	-0.386836	-0.0894639
																																		0.690478	0.099	-0.0046334	0.0327724		0.50537	0.052	0.03	0.0600286					0.840484	-0.395	-0.084
																																		0.692971	0.102	-0.0125284	0.0309728		0.508856	0.085	0.047	0.0994909					0.842867	-0.39	-0.083
																																		0.695464	0.104	-0.0204234	0.029		0.512341	0.078	0.075	0.111					0.845249	-0.385	-0.081
																																		0.697957	0.106	-0.0283184	0.027		0.515826	0.05	0.109	0.11					0.847632	-0.38	-0.08
																																		0.70045	0.108	-0.0337866	0.0264262		0.519311	0.022	0.142	0.108					0.850014	-0.375	-0.079
																																		0.702943	0.108	-0.0268917	0.0362258		0.522797	0.028	0.148	0.0736601					0.852397	-0.379	-0.0839555
																																		0.705436	0.109	-0.02	0.0460255		0.526282	0.042	0.147	0.0311978					0.854779	-0.383	-0.0885254
																																		0.707929	0.109	-0.014	0.0548251		0.529767	0.056	0.146	-0.0122645					0.857162	-0.387	-0.0930953
																																		0.710422	0.108	-0.0087933	0.062		0.533253	0.05	0.125	0.0433023					0.859544	-0.391	-0.098
																																		0.712915	0.101	-0.0116883	0.0565756		0.536738	0.043	0.103	0.105585					0.861926	-0.389164	-0.102235
																																		0.715408	0.094	-0.0145833	0.050776		0.540223	0.039	0.084	0.164					0.864309	-0.386164	-0.106
																																		0.717901	0.087	-0.0174783	0.0449763		0.543709	0.091	0.108	0.168					0.866691	-0.383164	-0.110375
																																		0.720394	0.081	-0.02	0.04		0.547194	0.143	0.133	0.171					0.869074	-0.38	-0.114
																																		0.722887	0.081	-0.021	0.043		0.550679	0.177	0.153	0.175679					0.871456	-0.381	-0.114485
																																		0.72538	0.081	-0.022	0.046		0.554165	0.133	0.153	0.1825					0.873839	-0.385	-0.112
																																		0.727873	0.081	-0.022	0.049		0.55765	0.09	0.154	0.19					0.876221	-0.389	-0.109
																																		0.730366	0.081	-0.023	0.0499781		0.561135	0.065	0.145	0.189858					0.878603	-0.392836	-0.106776
																																		0.732859	0.079	-0.025	0.0401784		0.564621	0.078	0.117	0.174038					0.880986	-0.394164	-0.105
																																		0.735352	0.078	-0.027	0.0313788		0.568106	0.09	0.089	0.158217					0.883368	-0.393	-0.104
																																		0.737845	0.076	-0.029	0.0215791		0.571591	0.082	0.098	0.151					0.885751	-0.392	-0.104
																																		0.740338	0.075	-0.0315331	0.0142205		0.575076	0.048	0.15	0.152425					0.888133	-0.391	-0.103
																																		0.74283	0.074	-0.0364281	0.019		0.578562	0.015	0.202	0.154					0.890516	-0.391836	-0.104074
																																		0.745323	0.073	-0.0413231	0.023		0.582047	0.009	0.196	0.167132					0.892898	-0.398836	-0.109
																																		0.747816	0.072	-0.047	0.027		0.585532	0.023	0.148	0.187887					0.89528	-0.405836	-0.114214
																																		0.750309	0.071	-0.0508869	0.0305809		0.589018	0.037	0.1	0.209415					0.897663	-0.412836	-0.119
																																		0.752802	0.074	-0.047	0.027		0.592503	0.044	0.091	0.220528					0.900045	-0.42	-0.124
																																		0.755295	0.077	-0.044	0.024		0.595988	0.047	0.099	0.227349					0.902428	-0.422	-0.122
																																		0.757788	0.08	-0.04	0.021		0.599474	0.05	0.106	0.235					0.90481	-0.424	-0.121
																																		0.760281	0.083	-0.037693	0.0173823		0.602959	0.017	0.084	0.216019					0.907193	-0.426836	-0.119
																																		0.762774	0.082	-0.044	0.012		0.606444	-0.023	0.057	0.192377					0.909575	-0.428836	-0.117
																																		0.765267	0.082	-0.05	0.00678297		0.60993	-0.063	0.03	0.168736					0.911958	-0.423164	-0.124203
																																		0.76776	0.081	-0.056378	0.000983323		0.613415	0.006	0.068	0.210359					0.91434	-0.416164	-0.132773
																																		0.770253	0.081	-0.062	-0.004		0.6169	0.077	0.107	0.253821					0.916722	-0.409164	-0.141343
																																		0.772746	0.081	-0.061	-0.006		0.620386	0.138	0.138	0.289906					0.919105	-0.402164	-0.149913
																																		0.775239	0.082	-0.06	-0.008		0.623871	0.124	0.097	0.27317					0.921487	-0.408672	-0.150517
																																		0.777732	0.082	-0.059	-0.01		0.627356	0.109	0.057	0.256528					0.92387	-0.421836	-0.146947
																																		0.780225	0.0812809	-0.058	-0.0119851		0.630841	0.097	0.028	0.246					0.926252	-0.434836	-0.143
																																		0.782718	0.076	-0.062	-0.009		0.634327	0.095	0.03	0.253377					0.928635	-0.448672	-0.139
																																		0.785211	0.0702809	-0.066	-0.006		0.637812	0.093	0.033	0.261198					0.931017	-0.457	-0.139762
																																		0.787704	0.065	-0.0695379	-0.00358613		0.641297	0.105	0.041	0.256962					0.933399	-0.459	-0.145332
																																		0.790197	0.06	-0.073	-0.00121352		0.644783	0.14	0.057	0.231321					0.935782	-0.462	-0.151902
																																		0.79269	0.064	-0.071	-0.0100132		0.648268	0.176	0.074	0.205679					0.938164	-0.464	-0.157472
																																		0.795183	0.068	-0.07	-0.0178128		0.651753	0.179	0.101	0.196					0.940547	-0.465	-0.162
																																		0.797675	0.072	-0.068	-0.0266125		0.655239	0.151	0.138	0.201302					0.942929	-0.462	-0.162
																																		0.800168	0.076	-0.067	-0.0335879		0.658724	0.123	0.175	0.207					0.945312	-0.458	-0.163
																																		0.802661	0.073	-0.0679078	-0.0277882		0.662209	0.109	0.218	0.207					0.947694	-0.454164	-0.163
																																		0.805154	0.0702809	-0.068	-0.0219886		0.665695	0.103	0.263	0.204236					0.950077	-0.451	-0.163
																																		0.807647	0.068	-0.0686978	-0.016		0.66918	0.097	0.308	0.202					0.952459	-0.454	-0.163
																																		0.81014	0.065	-0.0695928	-0.01		0.672665	0.079	0.289	0.187594					0.954841	-0.457836	-0.163
																																		0.812633	0.063	-0.0774878	-0.013		0.676151	0.058	0.249	0.169773					0.957224	-0.461	-0.162
																																		0.815126	0.0602809	-0.085	-0.016		0.679636	0.036	0.209	0.151953					0.959606	-0.464836	-0.162
																																		0.817619	0.058	-0.0922777	-0.019		0.683121	0.07	0.233	0.146					0.961989	-0.464	-0.164
																																		0.820112	0.0567191	-0.1	-0.0211907		0.686606	0.109	0.264	0.141					0.964371	-0.463	-0.165741
																																		0.822605	0.0647191	-0.098	-0.013391		0.690092	0.148	0.294	0.138038					0.966754	-0.462	-0.167311
																																		0.825098	0.0737191	-0.097	-0.00459139		0.693577	0.158	0.268	0.202652					0.969136	-0.460164	-0.169
																																		0.827591	0.0827191	-0.0951423	0.004		0.697062	0.167	0.242	0.267604					0.971518	-0.465	-0.173
																																		0.830084	0.091	-0.094	0.0119842		0.700548	0.169	0.222	0.310141					0.973901	-0.473836	-0.178
																																		0.832577	0.0852809	-0.098	-0.00180755		0.704033	0.133	0.233	0.234037					0.976283	-0.481836	-0.182591
																																		0.83507	0.0802809	-0.101543	-0.0156072		0.707518	0.098	0.245	0.15732					0.978666	-0.49	-0.187161
																																		0.837563	0.075	-0.105438	-0.0294069		0.711004	0.066	0.245	0.115302					0.981048	-0.494	-0.189
																																		0.840056	0.07	-0.109	-0.0432065		0.714489	0.043	0.218	0.158765					0.983431	-0.492	-0.1857
																																		0.842549	0.069	-0.112228	-0.0480061		0.717974	0.021	0.19	0.202302					0.985813	-0.490164	-0.18213
																																		0.845042	0.068	-0.116	-0.053		0.72146	0.023	0.187	0.202415					0.988196	-0.488164	-0.179
																																		0.847535	0.067	-0.12	-0.058		0.724945	0.057	0.219	0.140414					0.990578	-0.488836	-0.17801
																																		0.850028	0.066	-0.123	-0.063		0.72843	0.092	0.251	0.0788485					0.99296	-0.494836	-0.18358
																																		0.85252	0.07	-0.124	-0.063		0.731915	0.087	0.249	0.0700759					0.995343	-0.500836	-0.18915
																																		0.855013	0.0737191	-0.125703	-0.064		0.735401	0.05	0.219	0.104538					0.997725	-0.507	-0.19472
																																		0.857506	0.077	-0.127	-0.064		0.738886	0.012	0.189	0.139					1.00011	-0.513	-0.2
																																		0.859999	0.081	-0.128	-0.064		0.742371	0.023	0.193	0.147					1.00249	-0.514	-0.203
																																		0.862492	0.075	-0.128	-0.065		0.745857	0.057	0.214	0.142					1.00487	-0.514	-0.20643
																																		0.864985	0.0682809	-0.127718	-0.066203		0.749342	0.092	0.235	0.137					1.00726	-0.515	-0.209
																																		0.867478	0.0622809	-0.127	-0.068		0.752827	0.073	0.222	0.125717					1.00964	-0.516	-0.212569
																																		0.869971	0.0562809	-0.127072	-0.069		0.756313	0.043	0.202	0.111896					1.01202	-0.516	-0.214
																																		0.872464	0.058	-0.133967	-0.0756019		0.759798	0.013	0.181	0.0990753					1.0144	-0.515	-0.215
																																		0.874957	0.0597191	-0.140862	-0.0824016		0.763283	0.009	0.139	0.0725091					1.01678	-0.515	-0.216
																																		0.87745	0.061	-0.147757	-0.0892012		0.766769	0.008	0.096	0.0448676					1.01917	-0.514	-0.217849
																																		0.879943	0.063	-0.154652	-0.096		0.770254	0.004	0.059	0.0221608					1.02155	-0.512	-0.220419
																																		0.882436	0.0582809	-0.158	-0.098		0.773739	-0.017	0.099	0.0534154					1.02393	-0.508164	-0.224989
																																		0.884929	0.054	-0.161442	-0.1		0.777225	-0.039	0.14	0.0840569					1.02631	-0.505	-0.228559
																																		0.887422	0.049	-0.165	-0.102		0.78071	-0.057	0.178	0.108					1.0287	-0.502	-0.233
																																		0.889915	0.0442809	-0.168	-0.104		0.784195	-0.063	0.209	0.102					1.03108	-0.497164	-0.236
																																		0.892408	0.045	-0.174127	-0.107999		0.78768	-0.069	0.24	0.096					1.03346	-0.490164	-0.237268
																																		0.894901	0.047	-0.181	-0.111		0.791166	-0.071	0.251	0.0856885					1.03584	-0.484	-0.239
																																		0.897394	0.048	-0.187	-0.115		0.794651	-0.067	0.226	0.0678678					1.03823	-0.477164	-0.241
																																		0.899887	0.05	-0.193812	-0.119		0.798136	-0.062	0.2	0.050094					1.04061	-0.473	-0.242
																																		0.90238	0.047	-0.202707	-0.125		0.801622	-0.059	0.205	0.0392263					1.04299	-0.477	-0.243548
																																		0.904873	0.043	-0.212602	-0.131		0.805107	-0.057	0.246	0.0364055					1.04537	-0.481	-0.245
																																		0.907365	0.04	-0.222	-0.137797		0.808592	-0.055	0.287	0.033					1.04776	-0.485	-0.246
																																		0.909858	0.036	-0.231392	-0.143597		0.812078	-0.071	0.286	0.045236					1.05014	-0.489	-0.247
																																		0.912351	0.034	-0.231713	-0.140604		0.815563	-0.1	0.257	0.0671135					1.05252	-0.495836	-0.245
																																		0.914844	0.033	-0.231	-0.136804		0.819048	-0.128	0.227	0.0888775					1.0549	-0.502	-0.242602
																																		0.917337	0.031	-0.230923	-0.133		0.822534	-0.119	0.193	0.096					1.05729	-0.508836	-0.240032
																																		0.91983	0.029	-0.23	-0.129205		0.826019	-0.096	0.158	0.098					1.05967	-0.515	-0.238
																																		0.922323	0.0252809	-0.23	-0.132		0.829504	-0.073	0.123	0.1					1.06205	-0.514	-0.243
																																		0.924816	0.0212809	-0.23	-0.136		0.83299	-0.048	0.142	0.0938395					1.06443	-0.511	-0.248677
																																		0.927309	0.0172809	-0.229	-0.139194		0.836475	-0.023	0.169	0.0860187					1.06682	-0.508164	-0.254247
																																		0.929802	0.0132809	-0.229	-0.142994		0.83996	0.002	0.197	0.079198					1.0692	-0.506	-0.26
																																		0.932295	0.012	-0.229	-0.143		0.843445	-0.022	0.189	0.0826228					1.07158	-0.504	-0.268387
																																		0.934788	0.011	-0.23	-0.142		0.846931	-0.047	0.18	0.086					1.07396	-0.503	-0.278957
																																		0.937281	0.009	-0.23	-0.142		0.850416	-0.069	0.174	0.088					1.07635	-0.501	-0.289527
																																		0.939774	0.008	-0.231	-0.141		0.853901	-0.064	0.182	0.083					1.07873	-0.5	-0.299097
																																		0.942267	0.006	-0.233	-0.148992		0.857387	-0.06	0.19	0.078					1.08111	-0.501	-0.302333
																																		0.94476	0.003	-0.234	-0.156792		0.860872	-0.056	0.193	0.0685468					1.08349	-0.506	-0.296764
																																		0.947253	0.001	-0.236	-0.165591		0.864357	-0.053	0.18	0.0474527					1.08588	-0.511	-0.291
																																		0.949746	-0.002	-0.238	-0.174391		0.867843	-0.05	0.168	0.0262638					1.08826	-0.516	-0.285
																																		0.952239	-0.00028087	-0.244607	-0.171		0.871328	-0.062	0.15	0.0263777					1.09064	-0.517164	-0.281
																																		0.954732	0.001	-0.252502	-0.16601		0.874813	-0.098	0.122	0.0600288					1.09302	-0.506164	-0.282
																																		0.957225	0.003	-0.259397	-0.162		0.878299	-0.133	0.094	0.0944911					1.09541	-0.496164	-0.283
																																		0.959718	0.005	-0.267292	-0.15741		0.881784	-0.149	0.072	0.113					1.09779	-0.485164	-0.284
																																		0.96221	0.003	-0.268	-0.162389		0.885269	-0.144	0.056	0.116					1.10017	-0.475	-0.285226
																																		0.964703	0.001	-0.268	-0.168189		0.888755	-0.14	0.039	0.12					1.10255	-0.477	-0.294796
																																		0.967196	-0.00171913	-0.269	-0.174		0.89224	-0.133	0.046	0.114887					1.10493	-0.479	-0.304366
																																		0.969689	-0.004	-0.269	-0.18		0.895725	-0.124	0.066	0.104066					1.10732	-0.481	-0.313936
																																		0.972182	-0.002	-0.280767	-0.189		0.89921	-0.116	0.086	0.0942451					1.1097	-0.483	-0.322505
																																		0.974675	0	-0.294662	-0.198388		0.902696	-0.111	0.117	0.0995756					1.11208	-0.485836	-0.329075
																																		0.977168	0.00271913	-0.308557	-0.207187		0.906181	-0.107	0.152	0.108396					1.11446	-0.488	-0.335
																																		0.979661	0.005	-0.322452	-0.216987		0.909666	-0.103	0.186	0.118217					1.11685	-0.491	-0.341215
																																		0.982154	0.007	-0.325	-0.209214		0.913152	-0.11	0.155	0.0768863					1.11923	-0.494	-0.347
																																		0.984647	0.01	-0.326	-0.198414		0.916637	-0.118	0.117	0.030424					1.12161	-0.497	-0.344645
																																		0.98714	0.013	-0.327	-0.187614		0.920122	-0.124	0.08	-0.0126412					1.12399	-0.5	-0.338075
																																		0.989633	0.0157191	-0.328	-0.177815		0.923608	-0.104	0.055	0.0400007					1.12638	-0.502836	-0.331505
																																		0.992126	0.017	-0.333927	-0.175		0.927093	-0.085	0.03	0.0932837					1.12876	-0.505836	-0.325
																																		0.994619	0.018	-0.340822	-0.174		0.930578	-0.071	0.02	0.132717					1.13114	-0.504164	-0.325635
																																		0.997112	0.019	-0.347	-0.172416		0.934064	-0.088	0.085	0.102075					1.13352	-0.499164	-0.333205
																																		0.999605	0.02	-0.354	-0.171		0.937549	-0.106	0.151	0.0706504					1.13591	-0.494	-0.34
																																		1.0021	0.0227191	-0.356	-0.169		0.941034	-0.114	0.183	0.0598119					1.13829	-0.489	-0.347344
																																		1.00459	0.0257191	-0.358	-0.167		0.94452	-0.099	0.138	0.0952741					1.14067	-0.483	-0.354914
																																		1.00708	0.0287191	-0.359	-0.165		0.948005	-0.084	0.092	0.131491					1.14305	-0.475164	-0.361484
																																		1.00958	0.0317191	-0.361	-0.162417		0.95149	-0.069	0.072	0.148934					1.14544	-0.467164	-0.368054
																																		1.01207	0.0407191	-0.367	-0.159		0.954975	-0.053	0.087	0.141113					1.14782	-0.459164	-0.374624
																																		1.01456	0.0517191	-0.373	-0.155		0.958461	-0.036	0.102	0.133292					1.1502	-0.452836	-0.381
																																		1.01706	0.0627191	-0.379877	-0.151018		0.961946	-0.031	0.103	0.117472					1.15258	-0.461	-0.382764
																																		1.01955	0.0727191	-0.386772	-0.148		0.965431	-0.033	0.094	0.0946508					1.15497	-0.469836	-0.384
																																		1.02204	0.076	-0.389	-0.147		0.968917	-0.036	0.086	0.07183					1.15735	-0.478836	-0.385
																																		1.02453	0.076	-0.391	-0.146		0.972402	-0.008	0.095	0.0919723					1.15973	-0.486836	-0.387
																																		1.02703	0.077	-0.393	-0.146		0.975887	0.033	0.111	0.130435					1.16211	-0.480164	-0.387
																																		1.02952	0.078	-0.395	-0.145		0.979373	0.075	0.128	0.168897					1.1645	-0.471164	-0.388
																																		1.03201	0.077	-0.396	-0.146		0.982858	0.077	0.116	0.150094					1.16688	-0.462164	-0.388
																																		1.03451	0.076	-0.396	-0.148		0.986343	0.071	0.098	0.119179					1.16926	-0.453164	-0.389
																																		1.037	0.0742809	-0.397	-0.15		0.989829	0.064	0.08	0.0878109					1.17164	-0.452	-0.388
																																		1.03949	0.073	-0.398	-0.152		0.993314	0.103	0.132	0.094					1.17403	-0.455836	-0.387
																																		1.04199	0.073	-0.398	-0.157		0.996799	0.145	0.187	0.103					1.17641	-0.459	-0.386
																																		1.04448	0.073	-0.399	-0.163778		1.00028	0.184	0.234	0.10833					1.17879	-0.462	-0.385
																																		1.04697	0.073	-0.399	-0.17		1.00377	0.19	0.183	0.0768673					1.18117	-0.465836	-0.391205
																																		1.04946	0.073	-0.4	-0.176377		1.00726	0.196	0.131	0.0446034					1.18356	-0.469	-0.403345
																																		1.05196	0.066	-0.407406	-0.181		1.01074	0.201	0.091	0.0240191					1.18594	-0.472	-0.415742
																																		1.05445	0.0562809	-0.417603	-0.184976		1.01423	0.202	0.09	0.0428398					1.18832	-0.475836	-0.428312
																																		1.05694	0.0472809	-0.428196	-0.188		1.01771	0.203	0.089	0.0616606					1.1907	-0.477	-0.438
																																		1.05944	0.0382809	-0.438091	-0.192		1.0212	0.215	0.086	0.0804813					1.19309	-0.472164	-0.441
																																		1.06193	0.038	-0.443	-0.207751		1.02468	0.251	0.082	0.0996042					1.19547	-0.468	-0.444
																																		1.06442	0.041	-0.447881	-0.22635		1.02817	0.287	0.077	0.119123					1.19785	-0.463	-0.446592
																																		1.06691	0.044	-0.451776	-0.244949		1.03165	0.299	0.075	0.154774					1.20023	-0.459	-0.449
																																		1.06941	0.047	-0.456	-0.263548		1.03514	0.285	0.075	0.208057					1.20261	-0.458	-0.448
																																		1.0719	0.044	-0.459	-0.264426		1.03862	0.271	0.075	0.261755					1.205	-0.457	-0.447698
																																		1.07439	0.039	-0.461	-0.26		1.04211	0.283	0.06	0.269188					1.20738	-0.456	-0.447
																																		1.07689	0.0332809	-0.463	-0.255827		1.04559	0.313	0.036	0.245547					1.20976	-0.455	-0.446
																																		1.07938	0.0282809	-0.465251	-0.251027		1.04908	0.342	0.011	0.221953					1.21214	-0.457	-0.446
																																		1.08187	0.0222809	-0.470146	-0.253		1.05256	0.358	0.02	0.22					1.21453	-0.459	-0.446
																																		1.08437	0.0152809	-0.476041	-0.257572		1.05605	0.37	0.041	0.226					1.21691	-0.461	-0.445
																																		1.08686	0.00928087	-0.482	-0.261372		1.05953	0.381	0.061	0.232					1.21929	-0.463	-0.445
																																		1.08935	0.003	-0.488831	-0.266		1.06302	0.377	0.066	0.222					1.22167	-0.466	-0.447
																																		1.09184	-0.00371913	-0.489	-0.269971		1.06651	0.37	0.067	0.209849					1.22406	-0.469	-0.45
																																		1.09434	-0.01	-0.488	-0.273		1.06999	0.363	0.069	0.197028					1.22644	-0.471836	-0.453
																																		1.09683	-0.0167191	-0.487	-0.27657		1.07348	0.358	0.07	0.249171					1.22882	-0.474836	-0.456
																																		1.09932	-0.023	-0.486	-0.28		1.07696	0.354	0.072	0.301454					1.2312	-0.473164	-0.455
																																		1.10182	-0.0267191	-0.490306	-0.28717		1.08045	0.347	0.067	0.343132					1.23359	-0.468	-0.451
																																		1.10431	-0.029	-0.497	-0.296969		1.08393	0.328	0.022	0.31649					1.23597	-0.462164	-0.447
																																		1.1068	-0.031	-0.503096	-0.305769		1.08742	0.308	-0.023	0.289849					1.23835	-0.457	-0.44272
																																		1.10929	-0.033	-0.509	-0.314569		1.0909	0.293	-0.045	0.262207					1.24073	-0.451164	-0.44085
																																		1.11179	-0.0407191	-0.513886	-0.320368		1.09439	0.291	-0.002	0.233566					1.24312	-0.447	-0.442
																																		1.11428	-0.0507191	-0.517	-0.325168		1.09787	0.288	0.041	0.203924					1.2455	-0.442	-0.444
																																		1.11677	-0.0607191	-0.520676	-0.329968		1.10136	0.278	0.057	0.185					1.24788	-0.437164	-0.44556
																																		1.11927	-0.0707191	-0.524	-0.334767		1.10484	0.256	0.031	0.183821					1.25026	-0.433836	-0.44687
																																		1.12176	-0.076	-0.529466	-0.340567		1.10833	0.233	0.005	0.182					1.25265	-0.442836	-0.444
																																		1.12425	-0.0787191	-0.535361	-0.347366		1.11181	0.242	-0.018	0.185					1.25503	-0.451836	-0.44173
																																		1.12675	-0.081	-0.541256	-0.354166		1.1153	0.279	-0.036	0.193					1.25741	-0.460836	-0.439
																																		1.12924	-0.084	-0.547151	-0.360966		1.11879	0.317	-0.055	0.201462					1.25979	-0.469836	-0.436
																																		1.13173	-0.0897191	-0.552	-0.363		1.12227	0.302	-0.063	0.187717					1.26218	-0.465164	-0.434
																																		1.13422	-0.0967191	-0.556	-0.362		1.12576	0.259	-0.067	0.162896					1.26456	-0.46	-0.431451
																																		1.13672	-0.103719	-0.56	-0.362		1.12924	0.216	-0.071	0.138151					1.26694	-0.454	-0.429
																																		1.13921	-0.110719	-0.564731	-0.361		1.13273	0.187	-0.038	0.155491					1.26932	-0.448	-0.427
																																		1.1417	-0.114719	-0.567	-0.36		1.13621	0.16	0.004	0.185133					1.27171	-0.444	-0.424741
																																		1.1442	-0.117	-0.568	-0.359		1.1397	0.134	0.047	0.214774					1.27409	-0.442	-0.422171
																																		1.14669	-0.119	-0.569	-0.358		1.14318	0.142	0.04	0.215					1.27647	-0.439164	-0.42
																																		1.14918	-0.121	-0.57	-0.357		1.14667	0.153	0.027	0.213					1.27885	-0.437	-0.418
																																		1.15168	-0.121	-0.57	-0.372325		1.15015	0.163	0.015	0.211849					1.28124	-0.435	-0.417
																																		1.15417	-0.119	-0.569	-0.393925		1.15364	0.163	0.026	0.22567					1.28362	-0.434	-0.416
																																		1.15666	-0.117	-0.569	-0.416524		1.15712	0.163	0.036	0.238491					1.286	-0.432164	-0.416
																																		1.15915	-0.116	-0.568	-0.438123		1.16061	0.162	0.043	0.243065					1.28838	-0.431	-0.415
																																		1.16165	-0.119	-0.57	-0.439639		1.16409	0.159	0.039	0.204603					1.29076	-0.431	-0.412182
																																		1.16414	-0.125	-0.574	-0.429839		1.16758	0.156	0.035	0.166141					1.29315	-0.433	-0.402612
																																		1.16663	-0.130719	-0.577	-0.420039		1.17106	0.153	0.033	0.137226					1.29553	-0.435	-0.393042
																																		1.16913	-0.136719	-0.581	-0.41024		1.17455	0.149	0.038	0.132405					1.29791	-0.437	-0.383472
																																		1.17162	-0.145719	-0.590366	-0.41512		1.17804	0.146	0.042	0.128					1.30029	-0.439	-0.374902
																																		1.17411	-0.154719	-0.603261	-0.427359		1.18152	0.143	0.049	0.128					1.30268	-0.440836	-0.371
																																		1.1766	-0.164719	-0.616156	-0.440159		1.18501	0.139	0.059	0.135					1.30506	-0.442	-0.368
																																		1.1791	-0.174719	-0.629102	-0.452918		1.18849	0.136	0.069	0.142					1.30744	-0.443	-0.365
																																		1.18159	-0.174	-0.635	-0.458		1.19198	0.138	0.074	0.10281					1.30982	-0.445	-0.361
																																		1.18408	-0.168	-0.636	-0.461		1.19546	0.143	0.075	0.0294045					1.31221	-0.434328	-0.355
																																		1.18658	-0.161281	-0.637	-0.463		1.19895	0.148	0.077	-0.0446993					1.31459	-0.423164	-0.347483
																																		1.18907	-0.155281	-0.638	-0.465		1.20243	0.16	0.09	-0.0668394					1.31697	-0.412164	-0.340913
																																		1.19156	-0.158719	-0.641	-0.464043		1.20592	0.177	0.11	-0.066					1.31935	-0.401164	-0.334
																																		1.19406	-0.167719	-0.646	-0.462		1.2094	0.193	0.129	-0.065					1.32174	-0.397164	-0.33
																																		1.19655	-0.177	-0.650316	-0.459444		1.21289	0.183	0.132	-0.069					1.32412	-0.397	-0.328
																																		1.19904	-0.186719	-0.655211	-0.457		1.21637	0.168	0.132	-0.0744436					1.3265	-0.396	-0.326
																																		1.20153	-0.185281	-0.658	-0.462156		1.21986	0.153	0.132	-0.08					1.32888	-0.395	-0.324
																																		1.20403	-0.178281	-0.659	-0.472955		1.22334	0.158	0.119	-0.0830851					1.33127	-0.399836	-0.314493
																																		1.20652	-0.171281	-0.66	-0.483755		1.22683	0.164	0.105	-0.087					1.33365	-0.407836	-0.298847
																																		1.20901	-0.164	-0.661	-0.493555		1.23032	0.172	0.095	-0.0907267					1.33603	-0.416836	-0.282707
																																		1.21151	-0.167719	-0.659	-0.499		1.2338	0.207	0.121	-0.0985474					1.33841	-0.425	-0.266567
																																		1.214	-0.178719	-0.656	-0.501		1.23729	0.242	0.147	-0.107					1.3408	-0.428164	-0.250427
																																		1.21649	-0.190438	-0.653	-0.503		1.24077	0.258	0.17	-0.112					1.34318	-0.421	-0.234287
																																		1.21898	-0.201719	-0.65	-0.505		1.24426	0.206	0.184	-0.107					1.34556	-0.413164	-0.218074
																																		1.22148	-0.205	-0.652	-0.507553		1.24774	0.154	0.199	-0.103					1.34794	-0.405164	-0.201008
																																		1.22397	-0.203	-0.657161	-0.51		1.25123	0.118	0.208	-0.109302					1.35033	-0.399	-0.187
																																		1.22646	-0.201281	-0.663	-0.512152		1.25471	0.109	0.208	-0.135944					1.35271	-0.401	-0.189
																																		1.22896	-0.2	-0.667951	-0.515		1.2582	0.101	0.208	-0.162585					1.35509	-0.403836	-0.191
																																		1.23145	-0.204719	-0.667154	-0.518751		1.26168	0.091	0.22	-0.140433					1.35747	-0.406	-0.192
																																		1.23394	-0.214719	-0.663	-0.522551		1.26517	0.08	0.246	-0.068329					1.35986	-0.408	-0.194
																																		1.23644	-0.225719	-0.658365	-0.527		1.26865	0.069	0.271	0.00477481					1.36224	-0.409	-0.184084
																																		1.23893	-0.235719	-0.654	-0.53115		1.27214	0.08	0.295	0.036					1.36462	-0.41	-0.174515
																																		1.24142	-0.238281	-0.661851	-0.53895		1.27562	0.104	0.317	0.0403965					1.367	-0.411	-0.163945
																																		1.24391	-0.236	-0.678641	-0.550499		1.27911	0.129	0.339	0.045					1.36939	-0.412	-0.153375
																																		1.24641	-0.233	-0.696431	-0.561549		1.28259	0.14	0.33	0.022924					1.37177	-0.412	-0.140805
																																		1.2489	-0.23	-0.713221	-0.572349		1.28608	0.147	0.309	-0.00771748					1.37415	-0.412	-0.127235
																																		1.25139	-0.233719	-0.721	-0.578149		1.28957	0.154	0.289	-0.039359					1.37653	-0.413	-0.11333
																																		1.25389	-0.242	-0.72	-0.581		1.29305	0.146	0.293	-0.051					1.37892	-0.413	-0.0991901
																																		1.25638	-0.250719	-0.72	-0.583		1.29654	0.135	0.301	-0.06					1.3813	-0.411	-0.0840503
																																		1.25887	-0.259	-0.719	-0.586		1.30002	0.125	0.309	-0.0682912					1.38368	-0.407	-0.0679105
																																		1.26137	-0.264719	-0.725585	-0.589347		1.30351	0.128	0.351	0.0107751					1.38606	-0.403	-0.0513853
																																		1.26386	-0.267719	-0.73848	-0.593147		1.30699	0.131	0.394	0.0896996					1.38844	-0.399	-0.0346309
																																		1.26635	-0.270719	-0.751375	-0.597946		1.31048	0.137	0.43	0.156396					1.39083	-0.396836	-0.0184911
																																		1.26884	-0.273719	-0.76427	-0.602		1.31396	0.158	0.428	0.142575					1.39321	-0.398	-0.00267563
																																		1.27134	-0.272281	-0.77	-0.603		1.31745	0.179	0.427	0.128754					1.39559	-0.4	0.0127886
																																		1.27383	-0.267281	-0.769	-0.6		1.32093	0.193	0.426	0.134265					1.39797	-0.401836	0.0289284
																																		1.27632	-0.262281	-0.769	-0.597855		1.32442	0.19	0.426	0.189548					1.40036	-0.403	0.0450682
																																		1.27882	-0.257281	-0.768	-0.595		1.3279	0.187	0.427	0.245831					1.40274	-0.406	0.063208
																																		1.28131	-0.255	-0.773745	-0.597744		1.33139	0.184	0.438	0.291057					1.40512	-0.408	0.0813478
																																		1.2838	-0.256	-0.78464	-0.604544		1.33487	0.183	0.467	0.320699					1.4075	-0.410836	0.0994876
																																		1.28629	-0.256	-0.79507	-0.611		1.33836	0.181	0.496	0.35134					1.40989	-0.413	0.118627
																																		1.28879	-0.257	-0.80543	-0.618		1.34185	0.181	0.504	0.357009					1.41227	-0.408164	0.142767
																																		1.29128	-0.259719	-0.809	-0.619		1.34533	0.184	0.496	0.342188					1.41465	-0.403164	0.168361
																																		1.29377	-0.265	-0.806	-0.614		1.34882	0.186	0.487	0.328368					1.41703	-0.398164	0.19307
																																		1.29627	-0.270719	-0.803	-0.609		1.3523	0.17	0.494	0.365812					1.41942	-0.393164	0.21878
																																		1.29876	-0.276	-0.79999	-0.604658		1.35579	0.144	0.509	0.430369					1.4218	-0.391	0.236163
																																		1.30125	-0.28	-0.799	-0.607142		1.35927	0.117	0.525	0.495473					1.42418	-0.389	0.249733
																																		1.30375	-0.281719	-0.802	-0.616941		1.36276	0.084	0.489	0.517915					1.42656	-0.387164	0.264303
																																		1.30624	-0.283	-0.804	-0.627741		1.36624	0.048	0.441	0.528736					1.42895	-0.386	0.278746
																																		1.30873	-0.285	-0.807	-0.637541		1.36973	0.013	0.392	0.539557					1.43133	-0.385	0.294886
																																		1.31122	-0.287719	-0.812485	-0.64634		1.37321	0.046	0.455	0.547					1.43371	-0.385	0.313026
																																		1.31372	-0.291	-0.82238	-0.653		1.3767	0.085	0.529	0.554					1.43609	-0.386	0.330583
																																		1.31621	-0.294	-0.832275	-0.659		1.38018	0.124	0.597	0.563038					1.43848	-0.386	0.348305
																																		1.3187	-0.297	-0.84217	-0.665739		1.38367	0.171	0.582	0.59368					1.44086	-0.383164	0.367445
																																		1.3212	-0.3	-0.846	-0.669539		1.38715	0.218	0.567	0.625321					1.44324	-0.376	0.386585
																																		1.32369	-0.302	-0.84404	-0.670338		1.39064	0.251	0.559	0.657963					1.44562	-0.368164	0.406725
																																		1.32618	-0.304719	-0.843	-0.671138		1.39412	0.222	0.582	0.694906					1.44801	-0.360164	0.426864
																																		1.32867	-0.307	-0.841	-0.672		1.39761	0.194	0.604	0.732369					1.45039	-0.353164	0.446002
																																		1.33117	-0.308	-0.846645	-0.674		1.4011	0.175	0.626	0.759944					1.45277	-0.35	0.462144
																																		1.33366	-0.307	-0.86054	-0.676		1.40458	0.179	0.643	0.764					1.45515	-0.346	0.479284
																																		1.33615	-0.306	-0.874435	-0.678337		1.40807	0.183	0.661	0.769					1.45754	-0.342	0.495712
																																		1.33865	-0.305	-0.88833	-0.681		1.41155	0.189	0.708	0.779406					1.45992	-0.338	0.512282
																																		1.34114	-0.304	-0.897225	-0.680064		1.41504	0.197	0.792	0.796227					1.4623	-0.339836	0.520852
																																		1.34363	-0.304	-0.90012	-0.676		1.41852	0.205	0.876	0.813047					1.46468	-0.341	0.529422
																																		1.34613	-0.303	-0.903015	-0.672		1.42201	0.194	0.937	0.826868					1.46707	-0.343	0.537991
																																		1.34862	-0.303	-0.906	-0.668		1.42549	0.168	0.981	0.839					1.46945	-0.344836	0.546
																																		1.35111	-0.303	-0.910805	-0.668135		1.42898	0.143	1.025	0.85151					1.47183	-0.340164	0.552131
																																		1.3536	-0.303	-0.9177	-0.673934		1.43246	0.16	1.029	0.896322					1.47421	-0.334164	0.557701
																																		1.3561	-0.302	-0.924595	-0.678734		1.43595	0.194	1.017	0.955605					1.47659	-0.328164	0.563271
																																		1.35859	-0.302	-0.93149	-0.684		1.43943	0.228	1.005	1.01486					1.47898	-0.322164	0.568841
																																		1.36108	-0.303	-0.936	-0.686		1.44292	0.186	1.03	1.06638					1.48136	-0.321	0.578411
																																		1.36358	-0.305	-0.939	-0.685		1.4464	0.13	1.061	1.11745					1.48374	-0.323	0.589981
																																		1.36607	-0.307	-0.941	-0.683068		1.44989	0.073	1.093	1.1683					1.48612	-0.325	0.602551
																																		1.36856	-0.309	-0.944	-0.682		1.45338	0.104	1.164	1.21576					1.48851	-0.327	0.615121
																																		1.37106	-0.308	-0.945965	-0.682		1.45686	0.138	1.237	1.26323					1.49089	-0.326164	0.626691
																																		1.37355	-0.302281	-0.947	-0.683		1.46035	0.171	1.305	1.31248					1.49327	-0.322	0.63626
																																		1.37604	-0.297281	-0.949	-0.685		1.46383	0.194	1.33	1.37759					1.49565	-0.317164	0.64583
																																		1.37853	-0.292	-0.95	-0.686		1.46732	0.217	1.356	1.44269					1.49804	-0.313	0.6554
																																		1.38103	-0.288281	-0.958089	-0.69073		1.4708	0.238	1.379	1.495					1.50042	-0.309836	0.668911
																																		1.38352	-0.287	-0.97544	-0.7		1.47429	0.256	1.391	1.50218					1.5028	-0.312836	0.70316
																																		1.38601	-0.286	-0.992669	-0.70933		1.47777	0.274	1.402	1.51					1.50518	-0.315836	0.73744
																																		1.38851	-0.285	-1.00946	-0.718129		1.48126	0.284	1.431	1.53046					1.50757	-0.319	0.77204
																																		1.391	-0.281281	-1.01488	-0.724		1.48474	0.283	1.489	1.57193					1.50995	-0.322	0.805999
																																		1.39349	-0.274281	-1.00196	-0.725		1.48823	0.281	1.547	1.61439					1.51233	-0.316	0.848279
																																		1.39598	-0.267281	-0.988171	-0.725		1.49171	0.301	1.591	1.67042					1.51471	-0.309164	0.890948
																																		1.39848	-0.260281	-0.97519	-0.726		1.4952	0.344	1.619	1.73852					1.5171	-0.303	0.932838
																																		1.40097	-0.253	-0.970705	-0.723872		1.49868	0.388	1.647	1.80762					1.51948	-0.296164	0.975647
																																		1.40346	-0.245	-0.9816	-0.719		1.50217	0.407	1.679	1.86198					1.52186	-0.291164	1.0256
																																		1.40596	-0.237281	-0.991495	-0.713273		1.50565	0.412	1.714	1.9067					1.52424	-0.286164	1.07835
																																		1.40845	-0.229281	-1.00139	-0.708474		1.50914	0.417	1.748	1.95116					1.52663	-0.282	1.13043
																																		1.41094	-0.220281	-1.01	-0.704		1.51263	0.421	1.755	1.98862					1.52901	-0.277	1.18305
																																		1.41344	-0.209281	-1.01418	-0.702874		1.51611	0.425	1.753	2.02406					1.53139	-0.275	1.23689
																																		1.41593	-0.199281	-1.019	-0.701		1.5196	0.429	1.751	2.0587					1.53377	-0.274	1.29169
																																		1.41842	-0.188281	-1.023	-0.699		1.52308	0.455	1.79	2.07767					1.53616	-0.274	1.34611
																																		1.42091	-0.179281	-1.02786	-0.695475		1.52657	0.485	1.833	2.09449					1.53854	-0.273	1.40053
																																		1.42341	-0.172281	-1.032	-0.688676		1.53005	0.515	1.876	2.11162					1.54092	-0.271164	1.45295
																																		1.4259	-0.165281	-1.03665	-0.681876		1.53354	0.549	1.88	2.1484					1.5433	-0.267	1.50114
																																		1.42839	-0.158281	-1.041	-0.675076		1.53702	0.582	1.883	2.18591					1.54569	-0.263	1.54999
																																		1.43089	-0.152	-1.044	-0.671		1.54051	0.609	1.889	2.22255					1.54807	-0.258164	1.59884
																																		1.43338	-0.146281	-1.045	-0.669		1.54399	0.596	1.913	2.25519					1.55045	-0.256	1.64669
																																		1.43587	-0.140281	-1.045	-0.668		1.54748	0.583	1.936	2.28825					1.55283	-0.261836	1.69054
																																		1.43836	-0.135	-1.046	-0.667		1.55096	0.578	1.96	2.33118					1.55522	-0.267	1.73439
																																		1.44086	-0.128281	-1.04602	-0.664		1.55445	0.596	1.986	2.40128					1.5576	-0.272836	1.77859
																																		1.44335	-0.119281	-1.048	-0.657		1.55793	0.613	2.012	2.47139					1.55998	-0.277836	1.82287
																																		1.44584	-0.110281	-1.049	-0.650479		1.56142	0.614	2.052	2.54519					1.56236	-0.272	1.85715
																																		1.44834	-0.102	-1.05	-0.643679		1.56491	0.589	2.114	2.62312					1.56475	-0.266	1.89143
																																		1.45083	-0.0932809	-1.051	-0.638		1.56839	0.564	2.176	2.70204					1.56713	-0.259164	1.92571
																																		1.45332	-0.0862809	-1.051	-0.636		1.57188	0.553	2.241	2.78696					1.56951	-0.253164	1.95999
																																		1.45582	-0.0782809	-1.051	-0.633		1.57536	0.555	2.309	2.87687					1.57189	-0.249	1.98013
																																		1.45831	-0.0712809	-1.051	-0.631		1.57885	0.557	2.377	2.96681					1.57427	-0.245	1.99627
																																		1.4608	-0.0622809	-1.052	-0.627681		1.58233	0.565	2.445	3.04149					1.57666	-0.241	2.01321
																																		1.46329	-0.0502809	-1.053	-0.622881		1.58582	0.575	2.514	3.10822					1.57904	-0.237	2.02955
																																		1.46579	-0.0375617	-1.055	-0.618		1.5893	0.585	2.582	3.17432					1.58142	-0.231164	2.04235
																																		1.46828	-0.0252809	-1.057	-0.613282		1.59279	0.629	2.697	3.25351					1.5838	-0.225	2.05192
																																		1.47077	-0.0142809	-1.06076	-0.607482		1.59627	0.681	2.822	3.33444					1.58619	-0.218164	2.06197
																																		1.47327	-0.00428087	-1.06966	-0.598683		1.59976	0.733	2.948	3.41636					1.58857	-0.212	2.07206
																																		1.47576	0.00571913	-1.07955	-0.589883		1.60324	0.716	3.019	3.45109					1.59095	-0.203164	2.077
																																		1.47825	0.0157191	-1.08845	-0.581083		1.60673	0.694	3.085	3.48274					1.59333	-0.190328	2.075
																																		1.48075	0.024	-1.09266	-0.574		1.61021	0.672	3.153	3.52089					1.59572	-0.178164	2.07323
																																		1.48324	0.0267191	-1.08476	-0.570484		1.6137	0.654	3.244	3.6581					1.5981	-0.166164	2.07166
																																		1.48573	0.029	-1.07587	-0.567		1.61718	0.636	3.335	3.79547					1.60048	-0.154164	2.06619
																																		1.48822	0.032	-1.06797	-0.563885		1.62067	0.626	3.415	3.908					1.60286	-0.146164	2.04605
																																		1.49072	0.0357191	-1.062	-0.559085		1.62416	0.647	3.445	3.91447					1.60525	-0.139	2.02686
																																		1.49321	0.042	-1.063	-0.554285		1.62764	0.669	3.475	3.921					1.60763	-0.131	2.00677
																																		1.4957	0.048	-1.064	-0.549		1.63113	0.679	3.518	3.926					1.61001	-0.123164	1.98663
																																		1.4982	0.0547191	-1.065	-0.543686		1.63461	0.666	3.588	3.928					1.61239	-0.109164	1.96649
																																		1.50069	0.059	-1.0685	-0.538		1.6381	0.654	3.659	3.931					1.61478	-0.0951642	1.94702
																																		1.50318	0.06	-1.0764	-0.532087		1.64158	0.659	3.71	3.933					1.61716	-0.0813285	1.92721
																																		1.50567	0.061	-1.08429	-0.526287		1.64507	0.686	3.738	3.935					1.61954	-0.0673285	1.90707
																																		1.50817	0.061	-1.09319	-0.520488		1.64855	0.712	3.766	3.937					1.62192	-0.032657	1.88593
																																		1.51066	0.064	-1.09792	-0.515		1.65204	0.745	3.759	3.95508					1.62431	0.00734302	1.86479
																																		1.51315	0.0727191	-1.09202	-0.512		1.65552	0.783	3.726	3.98472					1.62669	0.046343	1.84447
																																		1.51565	0.0807191	-1.087	-0.509		1.65901	0.821	3.692	4.01336					1.62907	0.086343	1.82351
																																		1.51814	0.0887191	-1.08123	-0.505289		1.66249	0.837	3.651	4.0485					1.63145	0.152686	1.79174
																																		1.52063	0.094	-1.077	-0.498979		1.66598	0.845	3.606	4.08596					1.63384	0.235686	1.75246
																																		1.52313	0.0902809	-1.076	-0.48369		1.66946	0.853	3.561	4.12343					1.63622	0.318686	1.71318
																																		1.52562	0.0862809	-1.075	-0.46789		1.67295	0.936	3.536	4.17881					1.6386	0.402522	1.6749
																																		1.52811	0.083	-1.074	-0.45309		1.67644	1.033	3.514	4.23713					1.64098	0.518372	1.63662
																																		1.5306	0.0817191	-1.07076	-0.439291		1.67992	1.13	3.492	4.29602					1.64337	0.682372	1.59734
																																		1.5331	0.0887191	-1.05986	-0.433491		1.68341	1.324	3.374	4.4591					1.64575	0.846208	1.55906
																																		1.53559	0.0957191	-1.04997	-0.427		1.68689	1.521	3.253	4.62495					1.64813	1.00937	1.52078
																																		1.53808	0.102719	-1.04007	-0.420892		1.69038	1.734	3.139	4.80126					1.65051	1.20574	1.48538
																																		1.54058	0.108	-1.033	-0.412184		1.69386	2.087	3.086	5.06186					1.6529	1.51891	1.46067
																																		1.54307	0.106	-1.037	-0.397292		1.69735	2.44	3.033	5.32145					1.65528	1.83291	1.43596
																																		1.54556	0.105	-1.04161	-0.381493		1.70083	2.838	2.964	5.6355					1.65766	2.14691	1.41025
																																		1.54805	0.103	-1.04551	-0.366386		1.70432	3.376	2.846	6.11823					1.66004	2.46659	1.38554
																																		1.55055	0.103719	-1.048	-0.352		1.7078	3.915	2.727	6.60178					1.66243	2.9923	1.35283
																																		1.55304	0.111	-1.0437	-0.344094		1.71129	4.531	2.622	7.15855					1.66481	3.52046	1.32012
																																		1.55553	0.118719	-1.039	-0.336294		1.71477	5.279	2.537	7.84358					1.66719	4.0493	1.28741
																																		1.55803	0.126	-1.03491	-0.328495		1.71826	6.027	2.452	8.52799					1.66957	4.5773	1.2547
																																		1.56052	0.133719	-1.03	-0.31739		1.72174	6.882	2.367	9.32146					1.67195	5.30435	1.22399
																																		1.56301	0.139719	-1.02312	-0.296791		1.72523	7.843	2.282	10.2228					1.67434	6.07435	1.19428
																																		1.56551	0.146	-1.017	-0.276191		1.72871	8.804	2.196	11.1242					1.67672	6.84535	1.16457
																																		1.568	0.152719	-1.01033	-0.255592		1.7322	9.929	2.092	12.1453					1.6791	7.61535	1.13415
																																		1.57049	0.158	-1.00444	-0.231985		1.73569	11.151	1.977	13.2362					1.68148	8.54608	1.10615
																																		1.57298	0.159	-1.002	-0.195787		1.73917	12.373	1.862	14.3264					1.68387	9.57408	1.07944
																																		1.57548	0.16	-1	-0.158691		1.74266	13.747	1.793	15.4871					1.68625	10.6011	1.05273
																																		1.57797	0.161	-0.998	-0.122389		1.74614	15.169	1.739	16.6699					1.68863	11.6291	1.02602
																																		1.58046	0.164438	-0.995	-0.0759772		1.74963	16.591	1.684	17.8526					1.69101	12.7428	1.00487
																																		1.58296	0.175719	-0.992	0.0155174		1.75311	17.919	1.659	19.0442					1.6934	13.9738	0.990735
																																		1.58545	0.187719	-0.989	0.107016		1.7566	19.237	1.638	20.2375					1.69578	15.2048	0.976297
																																		1.58794	0.199438	-0.986	0.198911		1.76008	20.553	1.617	21.4275					1.69816	16.4358	0.961728
																																		1.59044	0.210719	-0.982276	0.312819		1.76357	21.822	1.559	22.5199					1.70054	17.6855	0.947315
																																		1.59293	0.221719	-0.979	0.537112		1.76705	23.092	1.501	23.6127					1.70293	18.9983	0.931588
																																		1.59542	0.233719	-0.975486	0.761504		1.77054	24.336	1.45	24.6743					1.70531	20.3105	0.916036
																																		1.59791	0.244719	-0.972	0.985596		1.77402	25.443	1.436	25.5707					1.70769	21.6233	0.900448
																																		1.60041	0.258157	-0.969	1.24768		1.77751	26.549	1.421	26.467					1.71007	22.9313	0.884878
																																		1.6029	0.285157	-0.967	1.70526		1.78099	27.57	1.411	27.2716					1.71246	24.1421	0.877308
																																		1.60539	0.312157	-0.966	2.16184		1.78448	28.375	1.409	27.8453					1.71484	25.3511	0.869738
																																		1.60789	0.339157	-0.964	2.61943		1.78797	29.18	1.408	28.419					1.71722	26.5601	0.862168
																																		1.61038	0.372034	-0.963	3.12844		1.79145	29.861	1.411	28.9348					1.7196	27.7701	0.854598
																																		1.61287	0.436315	-0.960222	3.92792		1.79494	30.369	1.42	29.3684					1.72199	28.7987	0.854
																																		1.61536	0.501034	-0.958	4.72669		1.79842	30.876	1.43	29.8023					1.72437	29.7927	0.855
																																		1.61786	0.565315	-0.956	5.52616		1.80191	31.232	1.499	30.1379					1.72675	30.7857	0.856
																																		1.62035	0.640068	-0.952537	6.36812		1.80539	31.461	1.617	30.3917					1.72913	31.7797	0.857681
																																		1.62284	0.776068	-0.940642	7.47148		1.80888	31.691	1.735	30.6455					1.73152	32.566	0.869502
																																		1.62534	0.912349	-0.928747	8.57484		1.81236	31.742	1.894	30.8415					1.7339	33.2342	0.887642
																																		1.62783	1.04835	-0.916852	9.6782		1.81585	31.707	2.073	31.0114					1.73628	33.903	0.906782
																																		1.63032	1.20242	-0.908	10.8017		1.81933	31.673	2.252	31.1806					1.73866	34.571	0.924922
																																		1.63282	1.47242	-0.912938	12.0583		1.82282	31.497	2.568	31.301					1.74105	35.1158	0.952654
																																		1.63531	1.74342	-0.918	13.3157		1.8263	31.289	2.916	31.4106					1.74343	35.5036	0.992403
																																		1.6378	2.01442	-0.923728	14.5722		1.82979	31.081	3.264	31.5202					1.74581	35.8916	1.03268
																																		1.64029	2.3078	-0.927377	15.8349		1.83327	30.665	3.72	31.704					1.74819	36.2788	1.07296
																																		1.64279	2.77008	-0.924	17.1392		1.83676	30.236	4.183	31.8925					1.75058	36.5992	1.12891
																																		1.64528	3.23208	-0.920587	18.4436		1.84024	29.806	4.665	32.0903					1.75296	36.7054	1.23618
																																		1.64777	3.69508	-0.917	19.7479		1.84373	29.361	5.411	32.4041					1.75534	36.8122	1.34245
																																		1.65027	4.18937	-0.912797	21.0468		1.84722	28.916	6.156	32.719					1.75772	36.9192	1.44972
																																		1.65276	4.94965	-0.901902	22.3041		1.8507	28.446	6.923	33.047					1.7601	37.0145	1.55971
																																		1.65525	5.71065	-0.891007	23.5605		1.85419	27.875	7.771	33.43					1.76249	36.9048	1.74054
																																		1.65774	6.47165	-0.880112	24.8169		1.85767	27.304	8.62	33.812					1.76487	36.7938	1.92137
																																		1.66024	7.26195	-0.870783	26.0526		1.86116	26.747	9.522	34.2118					1.76725	36.682	2.1014
																																		1.66273	8.33023	-0.881678	27.0855		1.86464	26.217	10.53	34.6462					1.76963	36.5708	2.28202
																																		1.66522	9.39895	-0.892573	28.1175		1.86813	25.687	11.539	35.0797					1.77202	36.3128	2.54919
																																		1.66772	10.4672	-0.903936	29.1504		1.87161	25.123	12.615	35.5286					1.7744	36.0286	2.83077
																																		1.67021	11.5615	-0.913637	30.1572		1.8751	24.52	13.77	35.9953					1.77678	35.7436	3.1133
																																		1.6727	12.9355	-0.909742	30.8874		1.87858	23.916	14.925	36.4612					1.77916	35.4588	3.39483
																																		1.6752	14.3092	-0.905	31.6167		1.88207	23.339	16.074	36.8336					1.78155	35.1209	3.76864
																																		1.67769	15.6832	-0.901	32.3466		1.88555	22.779	17.219	37.1416					1.78393	34.7541	4.19072
																																		1.68018	17.0709	-0.896057	33.0543		1.88904	22.218	18.364	37.4495					1.78631	34.3871	4.6128
																																		1.68267	18.6426	-0.889162	33.4835		1.89252	21.631	19.378	37.6804					1.78869	34.0201	5.0358
																																		1.68517	20.2136	-0.881267	33.9124		1.89601	21.034	20.341	37.8834					1.79108	33.6231	5.50644
																																		1.68766	21.7849	-0.874	34.3417		1.89949	20.437	21.304	38.0857					1.79346	33.1901	6.03578
																																		1.69015	23.3609	-0.867	34.7533		1.90298	19.932	22.194	38.1595					1.79584	32.7571	6.56513
																																		1.69265	25.0144	-0.87	34.9167		1.90647	19.442	23.07	38.2128					1.79822	32.3241	7.09447
																																		1.69514	26.6677	-0.873	35.0793		1.90995	18.953	23.947	38.2651					1.80061	31.8921	7.64404
																																		1.69763	28.3214	-0.875208	35.2416		1.91344	18.565	24.459	38.1115					1.80299	31.4631	8.25395
																																		1.70013	29.9675	-0.878	35.3936		1.91692	18.178	24.966	37.9544					1.80537	31.0341	8.86377
																																		1.70262	31.4833	-0.874002	35.3436		1.92041	17.782	25.446	37.7818					1.80775	30.6049	9.47324
																																		1.70511	32.9976	-0.871	35.2926		1.92389	17.315	25.725	37.4878					1.81014	30.1759	10.0848
																																		1.7076	34.5126	-0.867212	35.2426		1.92738	16.847	26.003	37.1937					1.81252	29.7559	10.7231
																																		1.7101	36.0154	-0.863317	35.1869		1.93086	16.397	26.195	36.8882					1.8149	29.3359	11.3613
																																		1.71259	37.2659	-0.846844	35.0054		1.93435	16	26.127	36.545					1.81728	28.9159	11.9997
																																		1.71508	38.5139	-0.830527	34.8241		1.93783	15.603	26.059	36.2015					1.81967	28.4959	12.6386
																																		1.71758	39.7619	-0.814264	34.6427		1.94132	15.234	25.905	35.8094					1.82205	28.0897	13.2482
																																		1.72007	40.9965	-0.797737	34.4579		1.9448	14.913	25.609	35.3366					1.82443	27.6857	13.8526
																																		1.72256	41.9074	-0.783842	34.1954		1.94829	14.592	25.312	34.8637					1.82681	27.2826	14.457
																																		1.72505	42.8134	-0.770894	33.9309		1.95177	14.273	24.912	34.3862					1.8292	26.8786	15.0619
																																		1.72755	43.7194	-0.757104	33.6672		1.95526	13.956	24.412	33.9045					1.83158	26.5009	15.5772
																																		1.73004	44.6128	-0.742471	33.4029		1.95875	13.64	23.912	33.4217					1.83396	26.1361	16.0461
																																		1.73253	45.1082	-0.695311	33.1116		1.96223	13.345	23.281	32.8957					1.83634	25.7719	16.516
																																		1.73503	45.5965	-0.647836	32.8196		1.96572	13.062	22.577	32.3458					1.83873	25.4069	16.985
																																		1.73752	46.0852	-0.600361	32.5276		1.9692	12.779	21.873	31.7959					1.84111	25.0477	17.3779
																																		1.74001	46.5656	-0.55204	32.2356		1.97269	12.509	21.149	31.2536					1.84349	24.6947	17.6832
																																		1.74251	46.6896	-0.476458	31.9687		1.97617	12.244	20.418	30.7146					1.84587	24.3417	17.9888
																																		1.745	46.8066	-0.399298	31.7011		1.97966	11.978	19.688	30.1746					1.84826	23.9887	18.2947
																																		1.74749	46.9236	-0.323138	31.4342		1.98314	11.742	18.939	29.6596					1.85064	23.6518	18.5545
																																		1.74998	47.0356	-0.246959	31.167		1.98663	11.51	18.188	29.1474					1.85302	23.3608	18.6887
																																		1.75248	46.8668	-0.0945338	30.924		1.99011	11.277	17.438	28.6346					1.8554	23.0688	18.8234
																																		1.75497	46.6918	0.057891	30.6821		1.9936	11.041	16.722	28.1016					1.85778	22.7769	18.9584
																																		1.75746	46.5161	0.211004	30.4395		1.99708	10.805	16.005	27.5679					1.86017	22.4866	19.083
																																		1.75996	46.3396	0.364489	30.1985		2.00057	10.571	15.293	27.0305					1.86255	22.2144	19.0724
																																		1.76245	45.9664	0.621898	30.0317		2.00405	10.346	14.604	26.4707					1.86493	21.9414	19.0618
																																		1.76494	45.5877	0.88269	29.868		2.00754	10.122	13.914	25.911					1.86731	21.6684	19.0513
																																		1.76743	45.2097	1.14296	29.7035		2.01102	9.911	13.252	25.3687					1.8697	21.3954	19.0407
																																		1.76993	44.8307	1.40453	29.5409		2.01451	9.732	12.657	24.8677					1.87208	21.1499	18.9385
																																		1.77242	44.3478	1.79531	29.437		2.018	9.554	12.061	24.3672					1.87446	20.9069	18.8247
																																		1.77491	43.8618	2.19011	29.3353		2.02148	9.375	11.509	23.8717					1.87684	20.6649	18.7098
																																		1.77741	43.3758	2.5859	29.2343		2.02497	9.195	11.014	23.3849					1.87923	20.4229	18.595
																																		1.7799	42.8898	2.9807	29.1333		2.02845	9.015	10.519	22.8982					1.88161	20.1946	18.435
																																		1.78239	42.3247	3.54998	29.0522		2.03194	8.814	10.038	22.3965					1.88399	19.9736	18.2522
																																		1.78489	41.756	4.12689	28.9728		2.03542	8.595	9.57	21.8831					1.88637	19.7526	18.0704
																																		1.78738	41.188	4.7028	28.8924		2.03891	8.377	9.101	21.3687					1.88876	19.5316	17.8886
																																		1.78987	40.619	5.27968	28.813		2.04239	8.197	8.679	20.9321					1.89114	19.3174	17.689
																																		1.79236	40.0567	6.0061	28.7676		2.04588	8.035	8.277	20.5313					1.89352	19.1124	17.4709
																																		1.79486	39.494	6.74033	28.7241		2.04936	7.873	7.876	20.1295					1.8959	18.9073	17.2524
																																		1.79735	38.9317	7.47556	28.6806		2.05285	7.707	7.55	19.6984					1.89829	18.7014	17.0337
																																		1.79984	38.3697	8.20978	28.6366		2.05633	7.541	7.241	19.2611					1.90067	18.4964	16.8156
																																		1.80234	37.8137	9.05958	28.5728		2.05982	7.375	6.932	18.8239					1.90305	18.2914	16.5945
																																		1.80483	37.2584	9.91724	28.507		2.0633	7.233	6.653	18.3994					1.90543	18.0864	16.3743
																																		1.80732	36.7034	10.7751	28.4417		2.06679	7.092	6.375	17.9751					1.90782	17.8814	16.1542
																																		1.80982	36.1484	11.6325	28.3761		2.07028	6.954	6.101	17.5557					1.9102	17.6781	15.9331
																																		1.81231	35.6149	12.5521	28.2793		2.07376	6.842	5.88	17.1812					1.91258	17.4853	15.7095
																																		1.8148	35.0829	13.4766	28.1813		2.07725	6.73	5.658	16.8064					1.91496	17.2931	15.4859
																																		1.81729	34.5509	14.4016	28.0823		2.08073	6.594	5.44	16.4372					1.91735	17.1003	15.2621
																																		1.81979	34.0199	15.3258	27.9833		2.08422	6.365	5.237	16.0839					1.91973	16.9081	15.0387
																																		1.82228	33.5345	16.2182	27.834		2.0877	6.135	5.033	15.7306					1.92211	16.729	14.8148
																																		1.82477	33.0535	17.1067	27.6799		2.09119	5.965	4.833	15.3797					1.92449	16.552	14.5915
																																		1.82727	32.5725	17.9953	27.5261		2.09467	5.911	4.637	15.0342					1.92688	16.375	14.3684
																																		1.82976	32.0915	18.8838	27.372		2.09816	5.856	4.442	14.6876					1.92926	16.198	14.1447
																																		1.83225	31.6434	19.6016	27.1652		2.10164	5.756	4.284	14.3589					1.93164	16.019	13.9232
																																		1.83474	31.1986	20.3007	26.9531		2.10513	5.605	4.169	14.0491					1.93402	15.839	13.7041
																																		1.83724	30.7536	21.0002	26.7405		2.10861	5.454	4.053	13.7392					1.93641	15.658	13.4839
																																		1.83973	30.3094	21.6996	26.528		2.1121	5.332	3.931	13.4139					1.93879	15.478	13.2638
																																		1.84222	29.912	22.1713	26.2814		2.11558	5.229	3.806	13.0772					1.94117	15.298	13.0451
																																		1.84472	29.521	22.6146	26.0304		2.11907	5.126	3.68	12.7415					1.94355	15.12	12.8276
																																		1.84721	29.129	23.0588	25.7801		2.12255	5.028	3.578	12.4295					1.94593	14.9418	12.6101
																																		1.8497	28.738	23.5031	25.5293		2.12604	4.932	3.483	12.1265					1.94832	14.763	12.3924
																																		1.8522	28.3731	23.6838	25.2421		2.12953	4.836	3.389	11.8234					1.9507	14.5886	12.1823
																																		1.85469	28.0131	23.8289	24.9501		2.13301	4.723	3.287	11.5819					1.95308	14.4238	11.99
																																		1.85718	27.6524	23.9738	24.6591		2.1365	4.607	3.185	11.349					1.95546	14.2596	11.7966
																																		1.85967	27.2921	24.1187	24.3671		2.13998	4.491	3.083	11.117					1.95785	14.0948	11.6042
																																		1.86217	26.9485	24.037	24.062		2.14347	4.409	2.96	10.8172					1.96023	13.9306	11.4108
																																		1.86466	26.6075	23.9209	23.7543		2.14695	4.327	2.837	10.5167					1.96261	13.7666	11.2148
																																		1.86715	26.2665	23.8043	23.4468		2.15044	4.235	2.724	10.2223					1.96499	13.6028	11.019
																																		1.86965	25.9255	23.6885	23.1397		2.15392	4.068	2.682	9.96992					1.96738	13.4396	10.8229
																																		1.87214	25.6067	23.3907	22.8244		2.15741	3.902	2.64	9.7181					1.96976	13.2756	10.6269
																																		1.87463	25.292	23.0632	22.508		2.16089	3.768	2.582	9.47024					1.97214	13.1018	10.4476
																																		1.87712	24.977	22.735	22.1915		2.16438	3.731	2.477	9.23529					1.97452	12.9268	10.2701
																																		1.87962	24.662	22.4071	21.8749		2.16786	3.694	2.372	9.00033					1.97691	12.751	10.0929
																																		1.88211	24.3574	21.9699	21.5727		2.17135	3.645	2.275	8.77371					1.97929	12.576	9.91609
																																		1.8846	24.0537	21.5127	21.274		2.17483	3.578	2.19	8.55973					1.98167	12.4156	9.75354
																																		1.8871	23.7504	21.0556	20.9752		2.17832	3.511	2.105	8.34645					1.98405	12.2625	9.59776
																																		1.88959	23.4467	20.5984	20.6762		2.18181	3.436	2.049	8.11752					1.98644	12.1085	9.4423
																																		1.89208	23.1649	20.0901	20.3949		2.18529	3.354	2.021	7.87257					1.98882	11.9545	9.28618
																																		1.89458	22.8869	19.5726	20.1172		2.18878	3.271	1.993	7.62818					1.9912	11.8045	9.12469
																																		1.89707	22.6089	19.055	19.8398		2.19226	3.195	1.933	7.42994					1.99358	11.6585	8.95806
																																		1.89956	22.3309	18.5368	19.5614		2.19575	3.124	1.855	7.25701					1.99597	11.5125	8.79181
																																		1.90205	22.0576	18.0236	19.3086		2.19923	3.052	1.777	7.08424					1.99835	11.3673	8.62555
																																		1.90455	21.7846	17.5104	19.0606		2.20272	3.003	1.725	6.8658					2.00073	11.2176	8.46524
																																		1.90704	21.5116	16.9979	18.8126		2.2062	2.961	1.681	6.63385					2.00311	11.0615	8.32069
																																		1.90953	21.2389	16.4853	18.5646		2.20969	2.919	1.637	6.4029					2.0055	10.9045	8.17614
																																		1.91203	20.9813	16.0127	18.3226		2.21317	2.851	1.565	6.28556					2.00788	10.7476	8.03059
																																		1.91452	20.7273	15.5496	18.0815		2.21666	2.781	1.49	6.18					2.01026	10.5941	7.88605
																																		1.91701	20.4733	15.0865	17.8406		2.22014	2.71	1.416	6.07179					2.01264	10.4631	7.7415
																																		1.91951	20.2193	14.6225	17.5996		2.22363	2.635	1.379	5.91794					2.01503	10.3321	7.59695
																																		1.922	19.9623	14.2127	17.3752		2.22711	2.559	1.342	5.76491					2.01741	10.2011	7.4524
																																		1.92449	19.7053	13.8169	17.1538		2.2306	2.492	1.305	5.60532					2.01979	10.0701	7.30785
																																		1.92698	19.4473	13.4201	16.9332		2.23408	2.462	1.269	5.41554					2.02217	9.9313	7.18864
																																		1.92948	19.1903	13.0233	16.7126		2.23757	2.432	1.233	5.22605					2.02456	9.7913	7.0718
																																		1.93197	18.936	12.6872	16.493		2.24106	2.389	1.194	5.04205					2.02694	9.6513	6.95596
																																		1.93446	18.6833	12.3666	16.2744		2.24454	2.318	1.146	4.86964					2.02932	9.5123	6.83913
																																		1.93696	18.431	12.0469	16.0559		2.24803	2.246	1.099	4.69735					2.0317	9.38497	6.70917
																																		1.93945	18.178	11.7263	15.8373		2.25151	2.202	1.049	4.55754					2.03409	9.26297	6.57519
																																		1.94194	17.929	11.4384	15.6277		2.255	2.193	0.995	4.4588					2.03647	9.14097	6.44021
																																		1.94443	17.682	11.1595	15.4205		2.25848	2.184	0.941	4.36105					2.03885	9.01897	6.30523
																																		1.94693	17.435	10.8812	15.2137		2.26197	2.152	0.912	4.27198					2.04123	8.89414	6.18661
																																		1.94942	17.1877	10.6022	15.0069		2.26545	2.102	0.902	4.19154					2.04361	8.76614	6.084
																																		1.95191	16.9467	10.3596	14.8062		2.26894	2.052	0.893	4.11044					2.046	8.63814	5.98073
																																		1.95441	16.7085	10.1286	14.6074		2.27242	2.015	0.879	3.99567					2.04838	8.51014	5.87846
																																		1.9569	16.4697	9.89741	14.4086		2.27591	1.984	0.864	3.86547					2.05076	8.38114	5.77219
																																		1.95939	16.2307	9.66664	14.2098		2.27939	1.953	0.849	3.73526					2.05314	8.25114	5.65974
																																		1.96189	15.9957	9.45847	14.0191		2.28288	1.906	0.815	3.61765					2.05553	8.12114	5.5479
																																		1.96438	15.7615	9.25857	13.831		2.28636	1.856	0.777	3.50226					2.05791	7.99114	5.43539
																																		1.96687	15.5275	9.05867	13.6437		2.28985	1.805	0.74	3.38711					2.06029	7.86381	5.32322
																																		1.96936	15.2927	8.85777	13.4555		2.29334	1.779	0.682	3.30466					2.06267	7.75381	5.20738
																																		1.97186	15.0625	8.67618	13.2643		2.29682	1.754	0.623	3.22473					2.06506	7.64481	5.09254
																																		1.97435	14.8345	8.50107	13.0721		2.30031	1.729	0.573	3.14381					2.06744	7.53481	4.9777
																																		1.97684	14.6055	8.32596	12.8791		2.30379	1.703	0.602	3.06188					2.06982	7.42481	4.86286
																																		1.97934	14.3765	8.15085	12.6861		2.30728	1.677	0.632	2.97896					2.0722	7.31581	4.76152
																																		1.98183	14.1609	7.98522	12.507		2.31076	1.646	0.644	2.9002					2.07459	7.20581	4.66082
																																		1.98432	13.9489	7.8239	12.3336		2.31425	1.597	0.594	2.83209					2.07697	7.09581	4.56024
																																		1.98681	13.7369	7.66258	12.1592		2.31773	1.547	0.544	2.76299					2.07935	6.98581	4.46042
																																		1.98931	13.5249	7.50126	11.9856		2.32122	1.504	0.521	2.68002					2.08173	6.88464	4.36775
																																		1.9918	13.3199	7.35757	11.8094		2.3247	1.473	0.55	2.56845					2.08412	6.78664	4.27803
																																		1.99429	13.1186	7.22104	11.634		2.32819	1.442	0.578	2.45688					2.0865	6.68848	4.18849
																																		1.99679	12.9166	7.08412	11.4576		2.33167	1.417	0.557	2.38783					2.08888	6.58964	4.09937
																																		1.99928	12.7146	6.94748	11.2822		2.33516	1.399	0.483	2.36509					2.09126	6.49164	4.00493
																																		2.00177	12.5126	6.81145	11.1097		2.33864	1.381	0.408	2.34155					2.09365	6.39264	3.90823
																																		2.00427	12.3106	6.67621	10.9391		2.34213	1.348	0.359	2.3139					2.09603	6.29348	3.81053
																																		2.00676	12.1096	6.54139	10.7685		2.34561	1.305	0.326	2.28326					2.09841	6.19364	3.71283
																																		2.00925	11.9076	6.40586	10.5979		2.3491	1.263	0.293	2.25262					2.10079	6.09648	3.61813
																																		2.01174	11.7183	6.27231	10.4313		2.35259	1.235	0.303	2.18494					2.10318	6.00164	3.52759
																																		2.01424	11.5351	6.1398	10.2647		2.35607	1.211	0.329	2.10402					2.10556	5.90748	3.43773
																																		2.01673	11.3511	6.00727	10.0991		2.35956	1.188	0.355	2.02309					2.10794	5.81264	3.34804
																																		2.01922	11.1671	5.8754	9.93251		2.36304	1.18	0.322	1.99306					2.11032	5.71948	3.25907
																																		2.02172	10.9776	5.74377	9.77316		2.36653	1.174	0.281	1.97041					2.11271	5.63431	3.17651
																																		2.02421	10.7863	5.61213	9.61736		2.37001	1.168	0.24	1.94755					2.11509	5.54848	3.09494
																																		2.0267	10.5943	5.4805	9.46157		2.3735	1.143	0.26	1.88333					2.11747	5.46348	3.01239
																																		2.0292	10.4023	5.34962	9.30577		2.37698	1.118	0.28	1.81898					2.11985	5.37831	2.92983
																																		2.03169	10.2258	5.22636	9.15442		2.38047	1.094	0.301	1.76042					2.12224	5.28348	2.84756
																																		2.03418	10.0578	5.10863	9.00542		2.38395	1.07	0.324	1.7436					2.12462	5.18748	2.76471
																																		2.03667	9.88977	4.98989	8.85743		2.38744	1.046	0.346	1.72678					2.127	5.09164	2.68215
																																		2.03917	9.72149	4.87115	8.70843		2.39092	1.017	0.354	1.69681					2.12938	4.99564	2.59917
																																		2.04166	9.55377	4.75141	8.56408		2.39441	0.976	0.319	1.63171					2.13177	4.91331	2.52303
																																		2.04415	9.38677	4.62967	8.42088		2.39789	0.935	0.285	1.5666					2.13415	4.83531	2.44748
																																		2.04665	9.22049	4.50793	8.27845		2.40138	0.918	0.269	1.524					2.13653	4.75731	2.37292
																																		2.04914	9.05377	4.38619	8.13546		2.40487	0.938	0.28	1.51568					2.13891	4.67931	2.29836
																																		2.05163	8.89521	4.27274	7.9963		2.40835	0.958	0.292	1.50786					2.14129	4.60515	2.22152
																																		2.05412	8.74049	4.1649	7.8581		2.41184	0.944	0.29	1.50896					2.14368	4.53515	2.14239
																																		2.05662	8.58621	4.05705	7.72091		2.41532	0.901	0.276	1.517					2.14606	4.46415	2.06368
																																		2.05911	8.43221	3.94821	7.58271		2.41881	0.858	0.262	1.526					2.14844	4.39315	1.98514
																																		2.0616	8.28493	3.83836	7.44952		2.42229	0.854	0.246	1.4893					2.15082	4.32399	1.91367
																																		2.0641	8.14221	3.72752	7.31732		2.42578	0.871	0.229	1.42977					2.15321	4.25615	1.85613
																																		2.06659	7.99921	3.61667	7.18513		2.42926	0.887	0.213	1.36973					2.15559	4.18899	1.79783
																																		2.06908	7.85693	3.50583	7.05336		2.43275	0.863	0.195	1.32145					2.15797	4.12115	1.73941
																																		2.07158	7.71221	3.40244	6.9282		2.43623	0.827	0.177	1.27717					2.16035	4.05499	1.68099
																																		2.07407	7.56721	3.30349	6.80657		2.43972	0.791	0.158	1.23241					2.16274	3.99115	1.62357
																																		2.07656	7.42221	3.20354	6.68501		2.4432	0.797	0.146	1.21665					2.16512	3.92799	1.56615
																																		2.07905	7.27693	3.10459	6.56341		2.44669	0.806	0.134	1.20183					2.1675	3.86415	1.50874
																																		2.08155	7.14265	3.01168	6.43982		2.45017	0.813	0.124	1.19098					2.16988	3.80099	1.45132
																																		2.08404	7.01365	2.92362	6.31599		2.45366	0.765	0.152	1.24025					2.17227	3.74582	1.3919
																																		2.08653	6.88565	2.83457	6.1916		2.45714	0.718	0.179	1.28853					2.17465	3.68999	1.33148
																																		2.08903	6.75737	2.74551	6.0672		2.46063	0.679	0.195	1.30837					2.17703	3.63482	1.27206
																																		2.09152	6.63237	2.65746	5.95044		2.46412	0.679	0.161	1.20181					2.17941	3.57982	1.21164
																																		2.09401	6.50865	2.5684	5.83784		2.4676	0.679	0.128	1.09434					2.1818	3.52099	1.15522
																																		2.0965	6.38565	2.48035	5.72524		2.47109	0.666	0.098	1.02					2.18418	3.46199	1.0998
																																		2.099	6.26237	2.39129	5.61265		2.47457	0.622	0.074	1.017					2.18656	3.40199	1.04448
																																		2.10149	6.14609	2.30343	5.50188		2.47806	0.579	0.05	1.014					2.18894	3.34199	0.989634
																																		2.10398	6.03437	2.21618	5.39246		2.48154	0.561	0.035	1.04089					2.19133	3.28682	0.939784
																																		2.10648	5.92309	2.12911	5.28329		2.48503	0.576	0.03	1.10679					2.19371	3.23382	0.894935
																																		2.10897	5.81109	2.04107	5.17449		2.48851	0.591	0.025	1.1721					2.19609	3.18082	0.850085
																																		2.11146	5.69837	1.95979	5.0667		2.492	0.563	0.023	1.1648					2.19847	3.12782	0.805188
																																		2.11396	5.58537	1.88263	4.9609		2.49548	0.505	0.024	1.10336					2.20086	3.07399	0.758386
																																		2.11645	5.47209	1.80547	4.85573		2.49897	0.446	0.024	1.04207					2.20324	3.01982	0.708536
																																		2.11894	5.35909	1.72777	4.74974		2.50245	0.447	0.005	1.0346					2.20562	2.96482	0.659024
																																		2.12143	5.25281	1.65051	4.65096		2.50594	0.472	-0.021	1.05012					2.208	2.90999	0.609837
																																		2.12393	5.15281	1.57399	4.55774		2.50942	0.497	-0.048	1.06589					2.21039	2.85582	0.56179
																																		2.12642	5.05181	1.49683	4.46457		2.51291	0.538	-0.031	1.07676					2.21277	2.80582	0.521511
																																		2.12891	4.95181	1.41967	4.37075		2.5164	0.583	-0.007	1.087					2.21515	2.75682	0.482231
																																		2.13141	4.85281	1.34839	4.27918		2.51988	0.627	0.018	1.09741					2.21753	2.70682	0.441951
																																		2.1339	4.75453	1.28102	4.18876		2.52337	0.656	0.068	1.05932					2.21992	2.65682	0.402672
																																		2.13639	4.65581	1.21365	4.09778		2.52685	0.683	0.119	1.01886					2.2223	2.62349	0.365392
																																		2.13889	4.55781	1.14628	4.00759		2.53034	0.71	0.17	0.982132					2.22468	2.59149	0.328112
																																		2.14138	4.46453	1.08742	3.92001		2.53382	0.728	0.22	0.974					2.22706	2.55866	0.290833
																																		2.14387	4.37453	1.03595	3.83519		2.53731	0.747	0.269	0.96549					2.22944	2.52649	0.253553
																																		2.14636	4.28453	0.984472	3.75		2.54079	0.765	0.31	0.961					2.23183	2.49249	0.219274
																																		2.14886	4.19453	0.933796	3.6648		2.54428	0.783	0.32	0.970151					2.23421	2.45766	0.185495
																																		2.15135	4.11125	0.878426	3.58242		2.54776	0.801	0.33	0.979					2.23659	2.42349	0.151786
																																		2.15384	4.03325	0.819056	3.50303		2.55125	0.825	0.343	0.987					2.23897	2.38866	0.118435
																																		2.15634	3.95625	0.759686	3.42263		2.55473	0.861	0.363	0.992614					2.24136	2.35066	0.0883663
																																		2.15883	3.87825	0.700316	3.34223		2.55822	0.897	0.384	0.998					2.24374	2.31066	0.0616566
																																		2.16132	3.80497	0.645622	3.26084		2.5617	0.966	0.422	1.02602					2.24612	2.26966	0.0349469
																																		2.16381	3.73397	0.593147	3.17762		2.56519	1.069	0.48	1.0763					2.2485	2.22966	0.0081581
																																		2.16631	3.66397	0.540672	3.09504		2.56867	1.171	0.538	1.12759					2.25089	2.18966	-0.0194726
																																		2.1688	3.59397	0.488197	3.01164		2.57216	1.223	0.616	1.16643					2.25327	2.15166	-0.0461823
																																		2.17129	3.52097	0.436722	2.93747		2.57565	1.243	0.705	1.19708					2.25565	2.11449	-0.0732613
																																		2.17379	3.44597	0.386097	2.87087		2.57913	1.264	0.795	1.22808					2.25803	2.07649	-0.100602
																																		2.17628	3.37025	0.334773	2.80427		2.58262	1.307	0.806	1.32244					2.26042	2.03949	-0.127311
																																		2.17877	3.29497	0.284298	2.73767		2.5861	1.359	0.792	1.438					2.2628	2.00649	-0.154021
																																		2.18127	3.22197	0.235823	2.67108		2.58959	1.41	0.778	1.55339					2.26518	1.97349	-0.179821
																																		2.18376	3.14997	0.190078	2.60448		2.59307	1.532	0.819	1.66249					2.26756	1.94049	-0.206441
																																		2.18625	3.07897	0.143873	2.53788		2.59656	1.665	0.868	1.7707					2.26995	1.90749	-0.23215
																																		2.18874	3.00697	0.0983979	2.47028		2.60004	1.796	0.919	1.87984					2.27233	1.87449	-0.25424
																																		2.19124	2.9444	0.0563383	2.4093		2.60353	1.879	1.052	2.02715					2.27471	1.84049	-0.27557
																																		2.19373	2.8914	0.0187584	2.3525		2.60701	1.962	1.186	2.17518					2.27709	1.80666	-0.29752
																																		2.19622	2.83769	-0.0186162	2.29671		2.6105	2.045	1.302	2.3252					2.27948	1.77349	-0.318989
																																		2.19872	2.7844	-0.0554015	2.23991		2.61398	2.132	1.313	2.4878					2.28186	1.75233	-0.339799
																																		2.20121	2.73169	-0.0949814	2.18211		2.61747	2.219	1.325	2.65065					2.28424	1.73433	-0.360939
																																		2.2037	2.6804	-0.136561	2.12231		2.62095	2.321	1.362	2.8167					2.28662	1.71716	-0.382079
																																		2.20619	2.6284	-0.178141	2.06251		2.62444	2.462	1.47	2.99235					2.28901	1.69933	-0.402219
																																		2.20869	2.5764	-0.219721	2.00272		2.62793	2.603	1.577	3.16704					2.29139	1.67533	-0.421359
																																		2.21118	2.5264	-0.255726	1.94692		2.63141	2.737	1.674	3.33804					2.29377	1.64633	-0.438749
																																		2.21367	2.4794	-0.284411	1.89493		2.6349	2.861	1.755	3.50389					2.29615	1.61649	-0.456638
																																		2.21617	2.43212	-0.313096	1.84294		2.63838	2.985	1.836	3.66874					2.29854	1.58749	-0.473889
																																		2.21866	2.3844	-0.342781	1.79094		2.64187	3.132	1.905	3.83459					2.30092	1.56333	-0.487459
																																		2.22115	2.3364	-0.367311	1.73673		2.64535	3.297	1.963	3.99944					2.3033	1.54716	-0.495029
																																		2.22365	2.2864	-0.3871	1.67994		2.64884	3.463	2.022	4.16429					2.30568	1.53033	-0.502
																																		2.22614	2.2374	-0.40789	1.62394		2.65232	3.581	2.117	4.33973					2.30807	1.51333	-0.509169
																																		2.22863	2.1884	-0.42768	1.56733		2.65581	3.675	2.23	4.5214					2.31045	1.49533	-0.517739
																																		2.23112	2.1414	-0.45147	1.51736		2.65929	3.77	2.344	4.70207					2.31283	1.46849	-0.533308
																																		2.23362	2.09812	-0.479891	1.47716		2.66278	3.91	2.455	4.79129					2.31521	1.44249	-0.548757
																																		2.23611	2.0544	-0.507576	1.43596		2.66626	4.062	2.564	4.85651					2.3176	1.41649	-0.563448
																																		2.2386	2.01112	-0.53526	1.39576		2.66975	4.214	2.674	4.92249					2.31998	1.39033	-0.579018
																																		2.2411	1.97184	-0.56063	1.35756		2.67323	4.339	2.805	5.06371					2.32236	1.36349	-0.593176
																																		2.24359	1.93684	-0.58142	1.32236		2.67672	4.462	2.937	5.2114					2.32474	1.33749	-0.607316
																																		2.24608	1.90184	-0.602315	1.28717		2.6802	4.584	3.069	5.3548					2.32712	1.31049	-0.621728
																																		2.24858	1.86684	-0.624	1.25198		2.68369	4.689	3.187	5.43089					2.32951	1.28449	-0.636298
																																		2.25107	1.83012	-0.64379	1.21377		2.68718	4.794	3.306	5.50681					2.33189	1.26133	-0.644
																																		2.25356	1.79012	-0.66258	1.17157		2.69066	4.893	3.412	5.57849					2.33427	1.23833	-0.651
																																		2.25605	1.75012	-0.68137	1.12937		2.69415	4.965	3.466	5.63678					2.33665	1.21549	-0.658
																																		2.25855	1.71012	-0.70016	1.08717		2.69763	5.038	3.52	5.69406					2.33904	1.19333	-0.664577
																																		2.26104	1.67284	-0.717475	1.05098		2.70112	5.093	3.558	5.72991					2.34142	1.17433	-0.672
																																		2.26353	1.63812	-0.73274	1.02158		2.7046	5.112	3.563	5.72					2.3438	1.15833	-0.679717
																																		2.26603	1.60384	-0.74753	0.992183		2.70809	5.131	3.568	5.70927					2.34618	1.14216	-0.687287
																																		2.26852	1.56912	-0.76316	0.963784		2.71157	5.159	3.577	5.70045					2.34857	1.12533	-0.695
																																		2.27101	1.53956	-0.781165	0.932385		2.71506	5.2	3.589	5.69263					2.35095	1.10733	-0.704427
																																		2.2735	1.51684	-0.80485	0.898986		2.71854	5.241	3.601	5.684					2.35333	1.08533	-0.714997
																																		2.276	1.49456	-0.82769	0.866587		2.72203	5.236	3.544	5.66598					2.35571	1.06333	-0.725567
																																		2.27849	1.47156	-0.85122	0.833188		2.72551	5.197	3.438	5.63934					2.3581	1.04133	-0.736137
																																		2.28098	1.44484	-0.866	0.802789		2.729	5.159	3.332	5.6137					2.36048	1.023	-0.745707
																																		2.28348	1.41084	-0.869	0.775593		2.73248	5.108	3.291	5.55117					2.36286	1.01716	-0.748276
																																		2.28597	1.37684	-0.871425	0.748991		2.73597	5.053	3.276	5.47424					2.36524	1.012	-0.751
																																		2.28846	1.34284	-0.874	0.722592		2.73946	4.998	3.26	5.39732					2.36763	1.00616	-0.754
																																		2.29096	1.30884	-0.882215	0.695193		2.74294	4.946	3.159	5.35713					2.37001	1.001	-0.757
																																		2.29345	1.27412	-0.89822	0.665794		2.74643	4.896	3.041	5.32373					2.37239	0.977328	-0.760556
																																		2.29594	1.23984	-0.915005	0.636395		2.74991	4.845	2.923	5.29027					2.37477	0.953328	-0.764
																																		2.29843	1.20584	-0.9308	0.606996		2.7534	4.755	2.858	5.16943					2.37716	0.929328	-0.767696
																																		2.30093	1.17928	-0.946795	0.580398		2.75688	4.664	2.794	5.04604					2.37954	0.905493	-0.771266
																																		2.30342	1.16828	-0.96238	0.557799		2.76037	4.574	2.725	4.92266					2.38192	0.895164	-0.779836
																																		2.30591	1.15628	-0.977585	0.5348		2.76385	4.494	2.608	4.80027					2.3843	0.888164	-0.790406
																																		2.30841	1.14428	-0.99296	0.5116		2.76734	4.413	2.492	4.67688					2.38669	0.881164	-0.800976
																																		2.3109	1.12956	-1.00637	0.489001		2.77082	4.324	2.377	4.5575					2.38907	0.874	-0.810545
																																		2.31339	1.10756	-1.01727	0.466402		2.77431	4.209	2.267	4.44943					2.39145	0.865164	-0.816
																																		2.31588	1.08556	-1.02816	0.443802		2.77779	4.095	2.157	4.34186					2.39383	0.856	-0.818
																																		2.31838	1.06456	-1.03806	0.421805		2.78128	3.982	2.056	4.22833					2.39622	0.846164	-0.82
																																		2.32087	1.04156	-1.04895	0.401802		2.78476	3.873	1.973	4.10695					2.3986	0.836164	-0.822
																																		2.32336	1.01756	-1.0617	0.388005		2.78825	3.765	1.89	3.98556					2.40098	0.825328	-0.824
																																		2.32586	0.993562	-1.07374	0.374203		2.79173	3.637	1.826	3.86017					2.40336	0.812164	-0.826965
																																		2.32835	0.968843	-1.08564	0.360403		2.79522	3.49	1.781	3.72954					2.40575	0.798164	-0.829
																																		2.33084	0.947281	-1.09753	0.346603		2.79871	3.344	1.736	3.5984					2.40813	0.784328	-0.832
																																		2.33334	0.930562	-1.10743	0.333607		2.80219	3.218	1.673	3.49668					2.41051	0.771328	-0.833
																																		2.33583	0.913562	-1.11832	0.320004		2.80568	3.104	1.6	3.41175					2.41289	0.760164	-0.828
																																		2.33832	0.896562	-1.12822	0.307204		2.80916	2.99	1.528	3.3273					2.41527	0.748328	-0.823186
																																		2.34081	0.880281	-1.13711	0.290809		2.81265	2.878	1.469	3.2025					2.41766	0.737164	-0.818616
																																		2.34331	0.866281	-1.14501	0.26921		2.81613	2.766	1.415	3.06447					2.42004	0.725328	-0.814
																																		2.3458	0.852562	-1.152	0.246611		2.81962	2.654	1.361	2.92709					2.42242	0.707328	-0.825524
																																		2.34829	0.838562	-1.1598	0.225012		2.8231	2.58	1.296	2.78007					2.4248	0.688328	-0.836094
																																		2.35079	0.823562	-1.164	0.205206		2.82659	2.51	1.229	2.63204					2.42719	0.670164	-0.846664
																																		2.35328	0.805562	-1.16	0.189813		2.83007	2.44	1.162	2.48628					2.42957	0.651328	-0.858234
																																		2.35577	0.787562	-1.156	0.174214		2.83356	2.352	1.086	2.42563					2.43195	0.649	-0.858196
																																		2.35827	0.769562	-1.152	0.158614		2.83704	2.264	1.01	2.36553					2.43433	0.65	-0.856626
																																		2.36076	0.751562	-1.149	0.144008		2.84053	2.17	0.933	2.29476					2.43672	0.651	-0.855
																																		2.36325	0.734562	-1.151	0.131208		2.84401	2.044	0.855	2.16637					2.4391	0.652	-0.853
																																		2.36574	0.717562	-1.152	0.118408		2.8475	1.919	0.778	2.03899					2.44148	0.643328	-0.853
																																		2.36824	0.701281	-1.153	0.105609		2.85099	1.806	0.721	1.92749					2.44386	0.630164	-0.854
																																		2.37073	0.683562	-1.15871	0.0936179		2.85447	1.725	0.715	1.85901					2.44625	0.617164	-0.855
																																		2.37322	0.666562	-1.17375	0.0810093		2.85796	1.644	0.71	1.7899					2.44863	0.603328	-0.856
																																		2.37572	0.649562	-1.18864	0.0692097		2.86144	1.578	0.701	1.71012					2.45101	0.593164	-0.858363
																																		2.37821	0.632562	-1.20408	0.05682		2.86493	1.533	0.688	1.61437					2.45339	0.586164	-0.862
																																		2.3807	0.619	-1.216	0.0456104		2.86841	1.488	0.674	1.51763					2.45578	0.58	-0.866
																																		2.38319	0.615	-1.218	0.0358107		2.8719	1.43	0.65	1.43249					2.45816	0.573164	-0.87
																																		2.38569	0.611281	-1.221	0.0270111		2.87538	1.359	0.616	1.35638					2.46054	0.565164	-0.872357
																																		2.38818	0.608	-1.223	0.018		2.87887	1.289	0.582	1.28034					2.46292	0.552164	-0.869787
																																		2.39067	0.602281	-1.22501	0.009		2.88235	1.22	0.536	1.19565					2.46531	0.539164	-0.867
																																		2.39317	0.591281	-1.227	0.000612116		2.88584	1.152	0.485	1.1069					2.46769	0.525328	-0.864
																																		2.39566	0.580281	-1.229	-0.00718753		2.88932	1.083	0.434	1.01816					2.47007	0.513164	-0.861
																																		2.39815	0.569281	-1.231	-0.0149872		2.89281	1.014	0.376	0.981546					2.47245	0.504164	-0.857
																																		2.40065	0.559	-1.233	-0.0227868		2.89629	0.944	0.316	0.957905					2.47484	0.496164	-0.853
																																		2.40314	0.550281	-1.237	-0.0295865		2.89978	0.874	0.257	0.933263					2.47722	0.488	-0.849368
																																		2.40563	0.542281	-1.241	-0.0363861		2.90326	0.857	0.268	0.900622					2.4796	0.479164	-0.845798
																																		2.40812	0.534281	-1.245	-0.044		2.90675	0.843	0.284	0.86698					2.48198	0.475	-0.844
																																		2.41062	0.526281	-1.249	-0.0519854		2.91024	0.827	0.296	0.834339					2.48437	0.471	-0.843
																																		2.41311	0.518281	-1.252	-0.0617851		2.91372	0.777	0.248	0.808848					2.48675	0.466164	-0.842
																																		2.4156	0.510281	-1.25496	-0.0725847		2.91721	0.727	0.201	0.784055					2.48913	0.462164	-0.84
																																		2.4181	0.503	-1.25786	-0.0833844		2.92069	0.684	0.163	0.756621					2.49151	0.458164	-0.839
																																		2.42059	0.493562	-1.25925	-0.091184		2.92418	0.67	0.163	0.719159					2.4939	0.454164	-0.838379
																																		2.42308	0.478562	-1.256	-0.093		2.92766	0.656	0.164	0.681696					2.49628	0.450164	-0.837809
																																		2.42557	0.464281	-1.253	-0.0957833		2.93115	0.636	0.157	0.662255					2.49866	0.446164	-0.837
																																		2.42807	0.449281	-1.25	-0.097583		2.93463	0.607	0.137	0.676076					2.50104	0.441164	-0.829338
																																		2.43056	0.438719	-1.24833	-0.100383		2.93812	0.578	0.116	0.690897					2.50343	0.435164	-0.814198
																																		2.43305	0.442	-1.25	-0.107182		2.9416	0.55	0.113	0.667412
																																		2.43555	0.445	-1.252	-0.113982		2.94509	0.523	0.129	0.597308
																																		2.43804	0.448719	-1.254	-0.120782		2.94857	0.497	0.146	0.528205
																																		2.44053	0.449281	-1.256	-0.129162		2.95206	0.462	0.151	0.5
																																		2.44303	0.440281	-1.26081	-0.144381		2.95554	0.421	0.146	0.499
																																		2.44552	0.431281	-1.265	-0.159361		2.95903	0.38	0.142	0.498
																																		2.44801	0.422281	-1.2696	-0.17496		2.96252	0.358	0.131	0.489358
																																		2.4505	0.415719	-1.273	-0.18778		2.966	0.343	0.117	0.477
																																		2.453	0.418	-1.271	-0.191		2.96949	0.327	0.103	0.464716
																																		2.45549	0.420719	-1.27	-0.194		2.97297	0.365	0.122	0.441791
																																		2.45798	0.423	-1.268	-0.197179		2.97646	0.411	0.146	0.41615
																																		2.46048	0.422281	-1.26707	-0.200978		2.97994	0.457	0.171	0.391508
																																		2.46297	0.407562	-1.27	-0.204778		2.98343	0.417	0.123	0.411133
																																		2.46546	0.392562	-1.272	-0.209		2.98691	0.375	0.075	0.431387
																																		2.46796	0.378281	-1.275	-0.213		2.9904	0.338	0.031	0.450208
																																		2.47045	0.368438	-1.277	-0.218		2.99388	0.338	0.02	0.461
																																		2.47294	0.381719	-1.277	-0.226977		2.99737	0.337	0.008	0.47085
																																		2.47543	0.394719	-1.278	-0.236776		3.00085	0.33	0.005	0.469989
																																		2.47793	0.407719	-1.278	-0.246576		3.00434	0.303	0.025	0.432527
																																		2.48042	0.419	-1.27777	-0.252624		3.00782	0.275	0.045	0.395064
																																		2.48291	0.418	-1.275	-0.245		3.01131	0.271	0.055	0.377133
																																		2.48541	0.417	-1.27298	-0.238025		3.01479	0.304	0.05	0.388953
																																		2.4879	0.416	-1.27	-0.230225		3.01828	0.337	0.045	0.401774
																																		2.49039	0.415719	-1.26719	-0.225574		3.02177	0.341	0.032	0.404405
																																		2.49288	0.421	-1.262	-0.234374		3.02525	0.314	0.01	0.398
																																		2.49538	0.426	-1.2564	-0.243173		3.02874	0.288	-0.012	0.391764
																																		2.49787	0.431719	-1.2515	-0.251973		3.03222	0.283	-0.044	0.401057
																																		2.50036	0.437719	-1.247	-0.259773		3.03571	0.292	-0.081	0.419878
																																		2.50286	0.450719	-1.24829	-0.267572		3.03919	0.3	-0.118	0.438699
																																		2.50535	0.463719	-1.25	-0.274372		3.04268	0.284	-0.109	0.441
																																		2.50784	0.476719	-1.251	-0.282		3.04616	0.261	-0.086	0.438
																																		2.51034	0.492157	-1.25297	-0.288		3.04965	0.238	-0.063	0.435
																																		2.51283	0.519438	-1.25687	-0.29		3.05313	0.254	-0.038	0.437982
																																		2.51532	0.547438	-1.26076	-0.291		3.05662	0.274	-0.011	0.44
																																		2.51781	0.575438	-1.26466	-0.293		3.0601	0.293	0.014	0.442377
																																		2.52031	0.604877	-1.268	-0.294		3.06359	0.307	0.008	0.424112
																																		2.5228	0.646877	-1.265	-0.293		3.06707	0.321	0.003	0.405735
																																		2.52529	0.687877	-1.262	-0.292		3.07056	0.324	-0.005	0.394171
																																		2.52779	0.728877	-1.25976	-0.291		3.07405	0.271	-0.027	0.420813
																																		2.53028	0.770877	-1.25687	-0.29		3.07753	0.218	-0.048	0.446454
																																		2.53277	0.815596	-1.25297	-0.289		3.08102	0.181	-0.065	0.455904
																																		2.53526	0.859877	-1.249	-0.289		3.0845	0.186	-0.072	0.425894
																																		2.53776	0.903877	-1.245	-0.288		3.08799	0.191	-0.08	0.395621
																																		2.54025	0.949596	-1.23957	-0.288		3.09147	0.188	-0.087	0.36598
																																		2.54274	1.0026	-1.22639	-0.287		3.09496	0.175	-0.092	0.336338
																																		2.54524	1.0556	-1.2135	-0.286		3.09844	0.162	-0.098	0.306697
																																		2.54773	1.1086	-1.2002	-0.285		3.10193	0.181	-0.11	0.292
																																		2.55022	1.16016	-1.188	-0.283234		3.10541	0.227	-0.127	0.288
																																		2.55272	1.19516	-1.189	-0.270435		3.1089	0.273	-0.144	0.284
																																		2.55521	1.22988	-1.189	-0.257635		3.11238	0.246	-0.112	0.298869
																																		2.5577	1.26488	-1.18998	-0.245671		3.11587	0.185	-0.057	0.321511
																																		2.56019	1.29988	-1.18913	-0.234		3.11935	0.123	-0.003	0.344576
																																		2.56269	1.33788	-1.17546	-0.234		3.12284	0.143	0.014	0.346
																																		2.56518	1.37588	-1.16234	-0.233		3.12632	0.18	0.022	0.342782
																																		2.56767	1.41388	-1.14844	-0.233		3.12981	0.218	0.031	0.339
																																		2.57017	1.45044	-1.136	-0.231837		3.1333	0.207	0.051	0.317282
																																		2.57266	1.47316	-1.13165	-0.222037		3.13678	0.194	0.072	0.29464
																																		2.57515	1.49544	-1.12776	-0.212238		3.14027	0.183	0.09	0.277502
																																		2.57765	1.51744	-1.12386	-0.201438		3.14375	0.191	0.071	0.317964
																																		2.58014	1.54044	-1.12	-0.192		3.14724	0.2	0.052	0.358426
																																		2.58263	1.56616	-1.119	-0.188839		3.15072	0.204	0.041	0.388037
																																		2.58512	1.59144	-1.11818	-0.185039		3.15421	0.187	0.06	0.371433
																																		2.58762	1.61744	-1.118	-0.182		3.15769	0.171	0.079	0.355396
																																		2.59011	1.64316	-1.117	-0.17844		3.16118	0.14	0.104	0.323299
																																		2.5926	1.66544	-1.119	-0.16864		3.16466	0.083	0.14	0.258771
																																		2.5951	1.68744	-1.1204	-0.157841		3.16815	0.025	0.175	0.194667
																																		2.59759	1.71044	-1.122	-0.148041		3.17163	0.028	0.158	0.179662
																																		2.60008	1.73244	-1.12419	-0.137241		3.17512	0.1	0.08	0.221124
																																		2.60257	1.74544	-1.132	-0.127442		3.1786	0.173	0.002	0.263587
																																		2.60507	1.75844	-1.13898	-0.117642		3.18209	0.177	-0.022	0.279
																																		2.60756	1.77144	-1.14688	-0.107842		3.18558	0.135	-0.011	0.277
																																		2.61005	1.78444	-1.154	-0.0980426		3.18906	0.092	0.001	0.275
																																		2.61255	1.80144	-1.156	-0.090243		3.19255	0.079	-0.011	0.290624
																																		2.61504	1.81772	-1.15756	-0.0824433		3.19603	0.076	-0.03	0.313633
																																		2.61753	1.83444	-1.159	-0.0746437		3.19952	0.073	-0.05	0.336907
																																		2.62003	1.85072	-1.161	-0.066844		3.203	0.079	0.026	0.333
																																		2.62252	1.85772	-1.155	-0.0550444		3.20649	0.085	0.118	0.325
																																		2.62501	1.864	-1.14986	-0.0432448		3.20997	0.092	0.209	0.317084
																																		2.6275	1.87072	-1.14396	-0.0308902		3.21346	0.087	0.161	0.296527
																																		2.63	1.877	-1.13807	-0.019		3.21694	0.082	0.111	0.275886
																																		2.63249	1.88072	-1.13717	-0.013		3.22043	0.079	0.065	0.256622
																																		2.63498	1.88472	-1.137	-0.00704615		3.22391	0.083	0.039	0.242801
																																		2.63748	1.888	-1.13638	-0.00124651		3.2274	0.088	0.013	0.227981
																																		2.63997	1.892	-1.13549	0.005		3.23088	0.09	-0.011	0.22568
																																		2.64246	1.87828	-1.11959	0.008		3.23437	0.084	-0.03	0.257322
																																		2.64495	1.86428	-1.1027	0.011		3.23785	0.077	-0.049	0.288964
																																		2.64745	1.85028	-1.0858	0.014		3.24134	0.066	-0.055	0.299697
																																		2.64994	1.83628	-1.06991	0.017		3.24483	0.049	-0.039	0.278753
																																		2.65243	1.82528	-1.06601	0.0315514		3.24831	0.032	-0.023	0.257112
																																		2.65493	1.81428	-1.064	0.046351		3.2518	0.035	-0.01	0.219706
																																		2.65742	1.80328	-1.061	0.0611507		3.25528	0.056	0.001	0.166243
																																		2.65991	1.79228	-1.058	0.0759007		3.25877	0.077	0.011	0.112781
																																		2.66241	1.77356	-1.06	0.07125		3.26225	0.06	-0.021	0.135135
																																		2.6649	1.75456	-1.06146	0.066		3.26574	0.021	-0.076	0.199191
																																		2.66739	1.73528	-1.063	0.061		3.26922	-0.017	-0.131	0.262474
																																		2.66988	1.71556	-1.065	0.056		3.27271	-0.013	-0.107	0.239243
																																		2.67238	1.69556	-1.05285	0.052		3.27619	0.004	-0.061	0.19047
																																		2.67487	1.67556	-1.04091	0.0472518		3.27968	0.021	-0.014	0.141677
																																		2.67736	1.65556	-1.02806	0.043		3.28316	-0.001	-0.032	0.160303
																																		2.67986	1.63556	-1.01617	0.038		3.28665	-0.028	-0.057	0.185945
																																		2.68235	1.60984	-1.01	0.04		3.29013	-0.053	-0.082	0.211
																																		2.68484	1.58384	-1.00438	0.042		3.29362	-0.014	-0.098	0.212
																																							3.29711	0.025	-0.114	0.212
																																							3.30059	0.052	-0.132	0.213
																																							3.30408	0.023	-0.153	0.212
																																							3.30756	-0.006	-0.174	0.211103
																																							3.31105	-0.032	-0.186	0.206282
																																							3.31453	-0.054	-0.177	0.190462
																																							3.31802	-0.075	-0.167	0.174282
																																							3.3215	-0.098	-0.165	0.163
																																							3.32499	-0.122	-0.172	0.159
																																							3.32847	-0.146	-0.179	0.155
																																							3.33196	-0.149	-0.175	0.145358
																																							3.33544	-0.134	-0.162	0.131537
																																							3.33893	-0.119	-0.149	0.117716
																																							3.34241	-0.12	-0.161	0.120104
																																							3.3459	-0.129	-0.185	0.128925
																																							3.34938	-0.137	-0.208	0.137746
																																							3.35287	-0.16	-0.213	0.0957333
																																							3.35636	-0.185	-0.213	0.0434502
																																							3.35984	-0.21	-0.214	-0.00941639
																																							3.36333	-0.174	-0.153	0.0661737
																																							3.36681	-0.136	-0.089	0.147098
																																							3.3703	-0.101	-0.035	0.216648
																																							3.37378	-0.096	-0.098	0.153035
																																							3.37727	-0.092	-0.161	0.0897521
																																							3.38075	-0.095	-0.217	0.0451327
																																							3.38424	-0.126	-0.247	0.067907
																																							3.38772	-0.157	-0.278	0.0907742
																																							3.39121	-0.157	-0.28	0.107
																																							3.39469	-0.1	-0.227	0.111
																																							3.39818	-0.043	-0.174	0.115
																																							3.40166	-0.029	-0.157	0.126115
																																							3.40515	-0.062	-0.179	0.146756
																																							3.40864	-0.096	-0.202	0.166398
																																							3.41212	-0.14	-0.191	0.144441
																																							3.41561	-0.19	-0.158	0.0959792
[truncated: 7 more columns]

## Sheet: Figure S3A
Figure S3A
Conc1		7.95e-05		Conc1	5.3e-05		Conc1	3.5e-05			Index	Color	Sensor Location	Sensor Type	Sensor Lot No	Sensor Info	Replicate Group	Baseline Loc.	Assoc. (Sample) Loc.	Sample ID	Sample Info	Dissoc. Loc.	Loading Loc.	Loading Sample ID	Loading Conc. (ug/ml)	Loading Response	Cycle	Conc. (uM)	Response	KD (M)	KD Error	ka (1/Ms)	ka Error	kdis (1/s)	kdis Error	Rmax	Rmax Error	kobs (1/s)	kobs Error	Req	Req/Rmax(%)	RSS	Full R^2	File location
Start1		930		Start1	930		Start1	930			4	#8080FF	t1D1	SA (Streptavidin)			N/A	p1H17	p1H18	hMt58U83		p1H17	p1G18	hMt354PBDbt	200	-0.0829547	1	79.5	0.165562	1.60586e-05	1.2715e-07	22.1079	0.0693113	0.000355022	2.58127e-06	0.234019	0.00054982	0.0021126	8.09152e-06	0.194693	83.195	0.00966788	0.99464	C:\Data\Long Ren\PBDbiotin_240203\2cM354PBDbiotin(200)_hMt-58U83(286u-d1.5)_240203\240203_004.frd
Stop1		3029.8		Stop1	3029.8		Stop1	3029.8			5	#8080FF	t1E1	SA (Streptavidin)			N/A	p1J17	p1J18	hMt58U83		p1J17	p1I18	hMt354PBDbt	200	-0.169811	1	53	0.138869	1.78476e-05	1.48696e-07	23.2904	0.108388	0.000415679	2.87255e-06	0.240352	0.000916431	0.00165007	8.61714e-06	0.179804	74.8084	0.00811441	0.994982	C:\Data\Long Ren\PBDbiotin_240203\2cM354PBDbiotin(200)_hMt-58U83(286u-d1.5)_240203\240203_005.frd
KObs		0.0021126		KObs	0.00165007		KObs	0.00146845			6	#8080FF	t1F1	SA (Streptavidin)			N/A	p1L17	p1L18	hMt58U83		p1L17	p1K18	hMt354PBDbt	200	-0.0910325	1	35	0.111086	2.14379e-05	2.35252e-07	26.0189	0.218325	0.000557789	3.94464e-06	0.242971	0.00176455	0.00146845	1.1586e-05	0.150679	62.0151	0.00922267	0.991506	C:\Data\Long Ren\PBDbiotin_240203\2cM354PBDbiotin(200)_hMt-58U83(286u-d1.5)_240203\240203_006.frd
Error KObs		8.09e-06		Error KObs	8.62e-06		Error KObs	1.16e-05
KOff		0.000355022		KOff	0.000415679		KOff	0.000557789			Global
Error KOff		2.58e-06		Error KOff	2.87e-06		Error KOff	3.94e-06			4	#8080FF	t1D1	SA (Streptavidin)			N/A	p1H17	p1H18	hMt58U83		p1H17	p1G18	hMt354PBDbt	200	-0.0829547	1	79.5	0.165562	9.99877e-06	7.01158e-08	28.3881	0.0458398	0.000283846	1.93696e-06	0.204323	0.000248724	0.0025407	5.58123e-06	0.181496	88.828	0.0979254	0.990353	C:\Data\Long Ren\PBDbiotin_240203\2cM354PBDbiotin(200)_hMt-58U83(286u-d1.5)_240203\240203_004.frd
t1D1		t1D1	t1D1	t1E1	t1E1	t1E1	t1F1	t1F1	t1F1		5	#8080FF	t1E1	SA (Streptavidin)			N/A	p1J17	p1J18	hMt58U83		p1J17	p1I18	hMt354PBDbt	200	-0.169811	1	53	0.138869	9.99877e-06	7.01158e-08	28.3881	0.0458398	0.000283846	1.93696e-06	0.204323	0.000248724	0.00178842	4.36647e-06	0.171894	84.1286	0.0979254	0.990353	C:\Data\Long Ren\PBDbiotin_240203\2cM354PBDbiotin(200)_hMt-58U83(286u-d1.5)_240203\240203_005.frd
Time4	s	Data4	Fit4	Time5	Data5	Fit5	Time6	Data6	Fit6		6	#8080FF	t1F1	SA (Streptavidin)			N/A	p1L17	p1L18	hMt58U83		p1L17	p1K18	hMt354PBDbt	200	-0.0910325	1	35	0.111086	9.99877e-06	7.01158e-08	28.3881	0.0458398	0.000283846	1.93696e-06	0.204323	0.000248724	0.00127743	3.54136e-06	0.158922	77.7799	0.0979254	0.990353	C:\Data\Long Ren\PBDbiotin_240203\2cM354PBDbiotin(200)_hMt-58U83(286u-d1.5)_240203\240203_006.frd
930	0	-0.00264638	-99999	930	-0.00886962	-99999	930	-0.0178865	-99999
930.2	0.2	0.00179374	-99999	930.2	-0.00554163	-99999	930.2	-0.0139874	-99999
930.4	0.4	0.00619879	-99999	930.4	-0.00299138	-99999	930.4	-0.0109265	-99999
930.6	0.6	0.0100959	-99999	930.6	-0.00037776	-99999	930.6	-0.00779983	-99999
930.8	0.8	0.0144478	-99999	930.8	0.00269549	-99999	930.8	-0.00466584	-99999
931	1	0.0177696	-99999	931	0.00518231	-99999	931	-0.00151098	-99999
931.2	1.2	0.0209863	-99999	931.2	0.00723532	-99999	931.2	0.00092607	-99999
931.4	1.4	0.0233117	-99999	931.4	0.00910071	-99999	931.4	0.00302819	-99999
931.6	1.6	0.0245982	-99999	931.6	0.0102199	-99999	931.6	0.00440997	-99999
931.8	1.8	0.025047	-99999	931.8	0.0110997	-99999	931.8	0.0053847	-99999
932	2	0.0245409	-99999	932	0.0109378	-99999	932	0.00551741	-99999
932.2	2.2	0.0224984	-99999	932.2	0.00955523	-99999	932.2	0.00417623	-99999
932.4	2.4	0.0210724	-99999	932.4	0.00875583	-99999	932.4	0.00246199	-99999
932.6	2.6	0.0207517	-99999	932.6	0.00891952	-99999	932.6	0.00239755	-99999
932.8	2.8	0.0208536	-99999	932.8	0.00908367	-99999	932.8	0.00313201	-99999
933	3	0.0206098	-99999	933	0.00900687	-99999	933	0.00295895	-99999
933.2	3.2	0.0205945	-99999	933.2	0.00879744	-99999	933.2	0.00337961	-99999
933.4	3.4	0.0202999	-99999	933.4	0.007935	-99999	933.4	0.0030735	-99999
933.6	3.6	0.0194389	-99999	933.6	0.0071185	-99999	933.6	0.00229828	-99999
933.8	3.8	0.0188097	-99999	933.8	0.00697726	-99999	933.8	0.0020956	-99999
934	4	0.0185794	-99999	934	0.00656996	-99999	934	0.00179751	-99999
934.2	4.2	0.0177504	-99999	934.2	0.00564388	-99999	934.2	0.00112279	-99999
934.4	4.4	0.017595	-99999	934.4	0.0048132	-99999	934.4	0.00031389	-99999
934.6	4.6	0.0165579	-99999	934.6	0.00408067	-99999	934.6	-0.00010682	-99999
934.8	4.8	0.0167868	-99999	934.8	0.0042795	-99999	934.8	-0.00014091	-99999
935	5	0.0164054	-99999	935	0.00419012	-99999	935	-0.00011122	-99999
935.2	5.2	0.0162425	-99999	935.2	0.00355643	-99999	935.2	-0.00069615	-99999
935.4	5.4	0.0155061	-99999	935.4	0.00332213	-99999	935.4	-0.00092401	-99999
935.6	5.6	0.0150818	-99999	935.6	0.00300229	-99999	935.6	-0.00113408	-99999
935.8	5.8	0.0145066	-99999	935.8	0.00296702	-99999	935.8	-0.00147746	-99999
936	6	0.0144874	-99999	936	0.00316594	-99999	936	-0.00153981	-99999
936.2	6.2	0.0145876	-99999	936.2	0.00276293	-99999	936.2	-0.00186499	-99999
936.4	6.4	0.0148409	-99999	936.4	0.00309252	-99999	936.4	-0.00156519	-99999
936.6	6.6	0.0153705	-99999	936.6	0.00334349	-99999	936.6	-0.00065338	-99999
936.8	6.8	0.0154579	-99999	936.8	0.00351351	-99999	936.8	-0.00017279	-99999
937	7	0.0155214	-99999	937	0.00292702	-99999	937	-0.00044473	-99999
937.2	7.2	0.0161583	-99999	937.2	0.00296653	-99999	937.2	0.00020029	-99999
937.4	7.4	0.0157878	-99999	937.4	0.00281494	-99999	937.4	-0.00034471	-99999
937.6	7.6	0.0151565	-99999	937.6	0.00262179	-99999	937.6	-0.00082062	-99999
937.8	7.8	0.0152923	-99999	937.8	0.00295888	-99999	937.8	-0.00039651	-99999
938	8	0.0158874	-99999	938	0.00335515	-99999	938	0.00024968	-99999
938.2	8.2	0.0161062	-99999	938.2	0.0036745	-99999	938.2	0.00037773	-99999
938.4	8.4	0.0159916	-99999	938.4	0.00365136	-99999	938.4	0.00037837	-99999
938.6	8.6	0.0155714	-99999	938.6	0.00397187	-99999	938.6	0.00043669	-99999
938.8	8.8	0.0158002	-99999	938.8	0.00481486	-99999	938.8	0.00065223	-99999
939	9	0.0154665	-99999	939	0.00457243	-99999	939	0.00064862	-99999
939.2	9.2	0.0150437	-99999	939.2	0.00440701	-99999	939.2	-3.028e-05	-99999
939.4	9.4	0.0149701	-99999	939.4	0.00493691	-99999	939.4	-0.00026036	-99999
939.6	9.6	0.0147958	-99999	939.6	0.0049097	-99999	939.6	-0.00035343	-99999
939.8	9.8	0.0141581	-99999	939.8	0.00455163	-99999	939.8	-0.00106379	-99999
940	10	0.0146965	-99999	940	0.00498679	-99999	940	-0.00060178	-99999
940.2	10.2	0.014926	-99999	940.2	0.00417604	-99999	940.2	-0.00115359	-99999
940.4	10.4	0.0143716	-99999	940.4	0.00400274	-99999	940.4	-0.0013701	-99999
940.6	10.6	0.0145598	-99999	940.6	0.00431104	-99999	940.6	-0.00100538	-99999
940.8	10.8	0.0141998	-99999	940.8	0.00380399	-99999	940.8	-0.0011841	-99999
941	11	0.0139183	-99999	941	0.00316721	-99999	941	-0.00179013	-99999
941.2	11.2	0.0140242	-99999	941.2	0.0036663	-99999	941.2	-0.00145775	-99999
941.4	11.4	0.0134753	-99999	941.4	0.00350155	-99999	941.4	-0.00152765	-99999
941.6	11.6	0.0132323	-99999	941.6	0.00321947	-99999	941.6	-0.00146627	-99999
941.8	11.8	0.0132723	-99999	941.8	0.00370054	-99999	941.8	-0.00116141	-99999
942	12	0.0134502	-99999	942	0.00353564	-99999	942	-0.0009768	-99999
942.2	12.2	0.0137016	-99999	942.2	0.00361326	-99999	942.2	-0.00111352	-99999
942.4	12.4	0.0135001	-99999	942.4	0.00369304	-99999	942.4	-0.00087389	-99999
942.6	12.6	0.0136264	-99999	942.6	0.00427614	-99999	942.6	-0.00024486	-99999
942.8	12.8	0.0137687	-99999	942.8	0.00406364	-99999	942.8	-0.00050418	-99999
943	13	0.0143844	-99999	943	0.00411038	-99999	943	-0.00033719	-99999
943.2	13.2	0.0144656	-99999	943.2	0.0043425	-99999	943.2	-0.00017527	-99999
943.4	13.4	0.0147453	-99999	943.4	0.00431258	-99999	943.4	0.00041595	-99999
943.6	13.6	0.014732	-99999	943.6	0.00392457	-99999	943.6	0.00075292	-99999
943.8	13.8	0.0146	-99999	943.8	0.00342227	-99999	943.8	0.00052547	-99999
944	14	0.0150799	-99999	944	0.00335634	-99999	944	0.00075335	-99999
944.2	14.2	0.0143981	-99999	944.2	0.00258029	-99999	944.2	0.0001032	-99999
944.4	14.4	0.013662	-99999	944.4	0.00226651	-99999	944.4	0.00031166	-99999
944.6	14.6	0.0139398	-99999	944.6	0.00194334	-99999	944.6	-3.032e-05	-99999
944.8	14.8	0.0138897	-99999	944.8	0.00136643	-99999	944.8	-0.00076933	-99999
945	15	0.0141807	-99999	945	0.00160408	-99999	945	-0.00097561	-99999
945.2	15.2	0.014244	-99999	945.2	0.00188018	-99999	945.2	-0.00074554	-99999
945.4	15.4	0.0143283	-99999	945.4	0.00194697	-99999	945.4	-0.00105974	-99999
945.6	15.6	0.0141267	-99999	945.6	0.00239646	-99999	945.6	-0.00092101	-99999
945.8	15.8	0.0145013	-99999	945.8	0.00258888	-99999	945.8	-0.00081738	-99999
946	16	0.0150838	-99999	946	0.00249881	-99999	946	-0.00074697	-99999
946.2	16.2	0.0149786	-99999	946.2	0.00309141	-99999	946.2	-0.000677	-99999
946.4	16.4	0.0150219	-99999	946.4	0.00342817	-99999	946.4	-0.00083035	-99999
946.6	16.6	0.0151774	-99999	946.6	0.00355302	-99999	946.6	-0.00115149	-99999
946.8	16.8	0.0157371	-99999	946.8	0.00405626	-99999	946.8	-0.00141646	-99999
947	17	0.0160489	-99999	947	0.0046801	-99999	947	-0.00122453	-99999
947.2	17.2	0.015623	-99999	947.2	0.00499827	-99999	947.2	-0.00086455	-99999
947.4	17.4	0.0162267	-99999	947.4	0.00566923	-99999	947.4	-0.00037199	-99999
947.6	17.6	0.0162983	-99999	947.6	0.00590431	-99999	947.6	-0.00027187	-99999
947.8	17.8	0.0162025	-99999	947.8	0.00619563	-99999	947.8	-0.00061486	-99999
948	18	0.0161268	-99999	948	0.00610512	-99999	948	-0.00019993	-99999
948.2	18.2	0.0158404	-99999	948.2	0.00614169	-99999	948.2	-0.00015084	-99999
948.4	18.4	0.0161928	-99999	948.4	0.00597594	-99999	948.4	2.403e-05	-99999
948.6	18.6	0.0167627	-99999	948.6	0.00533824	-99999	948.6	-0.00065539	-99999
948.8	18.8	0.0168204	-99999	948.8	0.00535511	-99999	948.8	-0.00052489	-99999
949	19	0.0170788	-99999	949	0.00550467	-99999	949	-4.65e-05	-99999
949.2	19.2	0.0169008	-99999	949.2	0.00578206	-99999	949.2	2.855e-05	-99999
949.4	19.4	0.0174307	-99999	949.4	0.00587241	-99999	949.4	0.00034484	-99999
949.6	19.6	0.0175786	-99999	949.6	0.00627056	-99999	949.6	0.00147915	-99999
949.8	19.8	0.0181981	-99999	949.8	0.00600824	-99999	949.8	0.00125082	-99999
950	20	0.0181304	-99999	950	0.00579574	-99999	950	0.00115402	-99999
950.2	20.2	0.0180351	-99999	950.2	0.00583263	-99999	950.2	0.00112267	-99999
950.4	20.4	0.0178133	-99999	950.4	0.00551356	-99999	950.4	0.00071426	-99999
950.6	20.6	0.0179692	-99999	950.6	0.00621421	-99999	950.6	0.00103155	-99999
950.8	20.8	0.0187597	-99999	950.8	0.00686367	-99999	950.8	0.00157206	-99999
951	21	0.0179872	-99999	951	0.00671408	-99999	951	0.00150041	-99999
951.2	21.2	0.0175075	-99999	951.2	0.00665851	-99999	951.2	0.00174028	-99999
951.4	21.4	0.0174647	-99999	951.4	0.00655173	-99999	951.4	0.00194892	-99999
951.6	21.6	0.0169149	-99999	951.6	0.00633188	-99999	951.6	0.00160481	-99999
951.8	21.8	0.0164699	-99999	951.8	0.00623962	-99999	951.8	0.00165311	-99999
952	22	0.0165331	-99999	952	0.00578368	-99999	952	0.00209171	-99999
952.2	22.2	0.0166918	-99999	952.2	0.00563638	-99999	952.2	0.00198717	-99999
952.4	22.4	0.0165745	-99999	952.4	0.00544251	-99999	952.4	0.00190881	-99999
952.6	22.6	0.0162715	-99999	952.6	0.00536926	-99999	952.6	0.00183046	-99999
952.8	22.8	0.0156762	-99999	952.8	0.0055997	-99999	952.8	0.00208346	-99999
953	23	0.0161789	-99999	953	0.00575108	-99999	953	0.00237572	-99999
953.2	23.2	0.0161805	-99999	953.2	0.00577656	-99999	953.2	0.00235389	-99999
953.4	23.4	0.0165269	-99999	953.4	0.00622178	-99999	953.4	0.0024862	-99999
953.6	23.6	0.0165056	-99999	953.6	0.00672279	-99999	953.6	0.00259506	-99999
953.8	23.8	0.0163872	-99999	953.8	0.00678791	-99999	953.8	0.00205527	-99999
954	24	0.0162534	-99999	954	0.00689244	-99999	954	0.00243211	-99999
954.2	24.2	0.0162868	-99999	954.2	0.00736292	-99999	954.2	0.00254843	-99999
954.4	24.4	0.0158831	-99999	954.4	0.00733483	-99999	954.4	0.00255206	-99999
954.6	24.6	0.016625	-99999	954.6	0.00808786	-99999	954.6	0.00258522	-99999
954.8	24.8	0.0171501	-99999	954.8	0.00790216	-99999	954.8	0.00274617	-99999
955	25	0.0164718	-99999	955	0.00769301	-99999	955	0.00236816	-99999
955.2	25.2	0.0166961	-99999	955.2	0.00749491	-99999	955.2	0.00189247	-99999
955.4	25.4	0.0170172	-99999	955.4	0.00720489	-99999	955.4	0.00185741	-99999
955.6	25.6	0.0169593	-99999	955.6	0.00735055	-99999	955.6	0.00230641	-99999
955.8	25.8	0.0172603	-99999	955.8	0.00713063	-99999	955.8	0.00238736	-99999
956	26	0.0178184	-99999	956	0.00708935	-99999	956	0.00247155	-99999
956.2	26.2	0.0180326	-99999	956.2	0.00706706	-99999	956.2	0.00234784	-99999
956.4	26.4	0.0177107	-99999	956.4	0.00715059	-99999	956.4	0.00204225	-99999
956.6	26.6	0.0177735	-99999	956.6	0.00727278	-99999	956.6	0.00231833	-99999
956.8	26.8	0.0177685	-99999	956.8	0.00683405	-99999	956.8	0.0020296	-99999
957	27	0.0180307	-99999	957	0.00671123	-99999	957	0.00236675	-99999
957.2	27.2	0.0179097	-99999	957.2	0.00701698	-99999	957.2	0.00241252	-99999
957.4	27.4	0.0185334	-99999	957.4	0.00794449	-99999	957.4	0.00274829	-99999
957.6	27.6	0.0184865	-99999	957.6	0.00813047	-99999	957.6	0.00255738	-99999
957.8	27.8	0.0187648	-99999	957.8	0.00836572	-99999	957.8	0.00267703	-99999
958	28	0.0187601	-99999	958	0.00839224	-99999	958	0.00272686	-99999
958.2	28.2	0.0186475	-99999	958.2	0.00896645	-99999	958.2	0.00247059	-99999
958.4	28.4	0.0185403	-99999	958.4	0.00878385	-99999	958.4	0.00212402	-99999
958.6	28.6	0.018785	-99999	958.6	0.00883857	-99999	958.6	0.0020129	-99999
958.8	28.8	0.0185874	-99999	958.8	0.00835551	-99999	958.8	0.00195302	-99999
959	29	0.0179256	-99999	959	0.00773035	-99999	959	0.00140658	-99999
959.2	29.2	0.0179638	-99999	959.2	0.00754144	-99999	959.2	0.00150569	-99999
959.4	29.4	0.0176007	-99999	959.4	0.00711367	-99999	959.4	0.00199336	-99999
959.6	29.6	0.017063	-99999	959.6	0.00737558	-99999	959.6	0.00211125	-99999
959.8	29.8	0.0173331	-99999	959.8	0.00726578	-99999	959.8	0.00239648	-99999
960	30	0.0170321	-99999	960	0.00703533	-99999	960	0.00214659	-99999
960.2	30.2	0.016916	-99999	960.2	0.00671209	-99999	960.2	0.00189522	-99999
960.4	30.4	0.0167873	-99999	960.4	0.0069597	-99999	960.4	0.00211454	-99999
960.6	30.6	0.0172968	-99999	960.6	0.00713733	-99999	960.6	0.0026651	-99999
960.8	30.8	0.0171355	-99999	960.8	0.00698226	-99999	960.8	0.00331971	-99999
961	31	0.0171624	-99999	961	0.00750635	-99999	961	0.00397534	-99999
961.2	31.2	0.0175866	-99999	961.2	0.00762497	-99999	961.2	0.00368522	-99999
961.4	31.4	0.0183422	-99999	961.4	0.00783427	-99999	961.4	0.0035831	-99999
961.6	31.6	0.0186939	-99999	961.6	0.00803622	-99999	961.6	0.00313819	-99999
961.8	31.8	0.0190249	-99999	961.8	0.00846086	-99999	961.8	0.0031902	-99999
962	32	0.0189743	-99999	962	0.0086181	-99999	962	0.00293186	-99999
962.2	32.2	0.019174	-99999	962.2	0.00903736	-99999	962.2	0.00258262	-99999
962.4	32.4	0.0194718	-99999	962.4	0.00870197	-99999	962.4	0.0024962	-99999
962.6	32.6	0.0194215	-99999	962.6	0.00829674	-99999	962.6	0.00211813	-99999
962.8	32.8	0.0195353	-99999	962.8	0.00814046	-99999	962.8	0.00174956	-99999
963	33	0.0195731	-99999	963	0.00809972	-99999	963	0.00141997	-99999
963.2	33.2	0.0198951	-99999	963.2	0.00868498	-99999	963.2	0.001913	-99999
963.4	33.4	0.0196169	-99999	963.4	0.00873859	-99999	963.4	0.00169427	-99999
963.6	33.6	0.0198895	-99999	963.6	0.00937624	-99999	963.6	0.00198815	-99999
963.8	33.8	0.0206219	-99999	963.8	0.009461	-99999	963.8	0.00282133	-99999
964	34	0.0207735	-99999	964	0.00917746	-99999	964	0.00252076	-99999
964.2	34.2	0.0213408	-99999	964.2	0.00934747	-99999	964.2	0.00319831	-99999
964.4	34.4	0.0217818	-99999	964.4	0.0102107	-99999	964.4	0.00404744	-99999
964.6	34.6	0.0220872	-99999	964.6	0.0104981	-99999	964.6	0.00455885	-99999
964.8	34.8	0.0217667	-99999	964.8	0.0104005	-99999	964.8	0.00484435	-99999
965	35	0.0220542	-99999	965	0.0102634	-99999	965	0.00454168	-99999
965.2	35.2	0.0222506	-99999	965.2	0.00999312	-99999	965.2	0.00455601	-99999
965.4	35.4	0.0231366	-99999	965.4	0.0103453	-99999	965.4	0.00553247	-99999
965.6	35.6	0.0232826	-99999	965.6	0.0106119	-99999	965.6	0.00597827	-99999
965.8	35.8	0.0231045	-99999	965.8	0.0104659	-99999	965.8	0.00599605	-99999
966	36	0.0232616	-99999	966	0.0103591	-99999	966	0.00618362	-99999
966.2	36.2	0.0232142	-99999	966.2	0.0107813	-99999	966.2	0.00622128	-99999
966.4	36.4	0.0230764	-99999	966.4	0.0103667	-99999	966.4	0.00598736	-99999
966.6	36.6	0.0230125	-99999	966.6	0.0104924	-99999	966.6	0.00607678	-99999
966.8	36.8	0.0231219	-99999	966.8	0.0107588	-99999	966.8	0.00616302	-99999
967	37	0.0227886	-99999	967	0.0109863	-99999	967	0.00583086	-99999
967.2	37.2	0.0227962	-99999	967.2	0.0111694	-99999	967.2	0.00589846	-99999
967.4	37.4	0.0225833	-99999	967.4	0.0115857	-99999	967.4	0.00583689	-99999
967.6	37.6	0.0220682	-99999	967.6	0.0115468	-99999	967.6	0.00547284	-99999
967.8	37.8	0.0219064	-99999	967.8	0.0112131	-99999	967.8	0.00492982	-99999
968	38	0.0216727	-99999	968	0.0112937	-99999	968	0.00478423	-99999
968.2	38.2	0.0211367	-99999	968.2	0.0111044	-99999	968.2	0.00448431	-99999
968.4	38.4	0.0206708	-99999	968.4	0.0114132	-99999	968.4	0.00425471	-99999
968.6	38.6	0.0206658	-99999	968.6	0.0117419	-99999	968.6	0.00390586	-99999
968.8	38.8	0.0203978	-99999	968.8	0.0115264	-99999	968.8	0.00353908	-99999
969	39	0.020681	-99999	969	0.0114978	-99999	969	0.00400953	-99999
969.2	39.2	0.0212566	-99999	969.2	0.0120157	-99999	969.2	0.00484391	-99999
969.4	39.4	0.0219024	-99999	969.4	0.0121505	-99999	969.4	0.0052468	-99999
969.6	39.6	0.0214259	-99999	969.6	0.0117758	-99999	969.6	0.004855	-99999
969.8	39.8	0.0215069	-99999	969.8	0.0117758	-99999	969.8	0.00468595	-99999
970	40	0.0217291	-99999	970	0.0120546	-99999	970	0.00491531	-99999
970.2	40.2	0.0213054	-99999	970.2	0.0121224	-99999	970.2	0.00468652	-99999
970.4	40.4	0.0217313	-99999	970.4	0.0115931	-99999	970.4	0.00479112	-99999
970.6	40.6	0.0228116	-99999	970.6	0.0119771	-99999	970.6	0.00561614	-99999
970.8	40.8	0.0227036	-99999	970.8	0.0115197	-99999	970.8	0.00463724	-99999
971	41	0.0233026	-99999	971	0.0116397	-99999	971	0.00461889	-99999
971.2	41.2	0.0240656	-99999	971.2	0.0116283	-99999	971.2	0.00503253	-99999
971.4	41.4	0.0235784	-99999	971.4	0.0114386	-99999	971.4	0.00446229	-99999
971.6	41.6	0.0232363	-99999	971.6	0.0108992	-99999	971.6	0.00342078	-99999
971.8	41.8	0.022934	-99999	971.8	0.0103975	-99999	971.8	0.00342569	-99999
972	42	0.0228346	-99999	972	0.00988676	-99999	972	0.00323713	-99999
972.2	42.2	0.0226366	-99999	972.2	0.00962799	-99999	972.2	0.00295578	-99999
972.4	42.4	0.0228216	-99999	972.4	0.0102069	-99999	972.4	0.00308577	-99999
972.6	42.6	0.0228683	-99999	972.6	0.0103076	-99999	972.6	0.00324209	-99999
972.8	42.8	0.0225463	-99999	972.8	0.0102781	-99999	972.8	0.00339306	-99999
973	43	0.0227948	-99999	973	0.0105572	-99999	973	0.00388919	-99999
973.2	43.2	0.0226178	-99999	973.2	0.0104881	-99999	973.2	0.0034999	-99999
973.4	43.4	0.0221668	-99999	973.4	0.0100641	-99999	973.4	0.00324549	-99999
973.6	43.6	0.0219978	-99999	973.6	0.0100459	-99999	973.6	0.00332132	-99999
973.8	43.8	0.0219529	-99999	973.8	0.0103412	-99999	973.8	0.00295645	-99999
974	44	0.0216446	-99999	974	0.0105598	-99999	974	0.00307108	-99999
974.2	44.2	0.0218614	-99999	974.2	0.0106944	-99999	974.2	0.00329416	-99999
974.4	44.4	0.022854	-99999	974.4	0.0113524	-99999	974.4	0.0038044	-99999
974.6	44.6	0.022895	-99999	974.6	0.0116784	-99999	974.6	0.0037449	-99999
974.8	44.8	0.0234624	-99999	974.8	0.0122872	-99999	974.8	0.00378955	-99999
975	45	0.0245361	-99999	975	0.0132622	-99999	975	0.00516286	-99999
975.2	45.2	0.0242264	-99999	975.2	0.012998	-99999	975.2	0.00570046	-99999
975.4	45.4	0.0234882	-99999	975.4	0.0126696	-99999	975.4	0.00528059	-99999
975.6	45.6	0.0236519	-99999	975.6	0.012916	-99999	975.6	0.00577615	-99999
975.8	45.8	0.0229671	-99999	975.8	0.0126598	-99999	975.8	0.00604156	-99999
976	46	0.0234423	-99999	976	0.0123912	-99999	976	0.00633428	-99999
976.2	46.2	0.023924	-99999	976.2	0.0130495	-99999	976.2	0.00693143	-99999
976.4	46.4	0.0236126	-99999	976.4	0.012911	-99999	976.4	0.00701613	-99999
976.6	46.6	0.0230733	-99999	976.6	0.012263	-99999	976.6	0.00686144	-99999
976.8	46.8	0.0231008	-99999	976.8	0.0123803	-99999	976.8	0.00671071	-99999
977	47	0.0234151	-99999	977	0.0118567	-99999	977	0.00654932	-99999
977.2	47.2	0.0233594	-99999	977.2	0.0113254	-99999	977.2	0.00613487	-99999
977.4	47.4	0.0235197	-99999	977.4	0.0110588	-99999	977.4	0.00632334	-99999
977.6	47.6	0.0234848	-99999	977.6	0.0109366	-99999	977.6	0.00593792	-99999
977.8	47.8	0.0234794	-99999	977.8	0.0108143	-99999	977.8	0.00558859	-99999
978	48	0.0234048	-99999	978	0.0107888	-99999	978	0.00559108	-99999
978.2	48.2	0.0236695	-99999	978.2	0.0111242	-99999	978.2	0.00551467	-99999
978.4	48.4	0.0238808	-99999	978.4	0.0112603	-99999	978.4	0.00554645	-99999
978.6	48.6	0.0238322	-99999	978.6	0.0112631	-99999	978.6	0.00602013	-99999
978.8	48.8	0.0243427	-99999	978.8	0.0113701	-99999	978.8	0.00634098	-99999
979	49	0.0241072	-99999	979	0.0113578	-99999	979	0.00670106	-99999
979.2	49.2	0.0236789	-99999	979.2	0.01093	-99999	979.2	0.00672805	-99999
979.4	49.4	0.0236803	-99999	979.4	0.0111477	-99999	979.4	0.00655484	-99999
979.6	49.6	0.0239831	-99999	979.6	0.0114396	-99999	979.6	0.00698369	-99999
979.8	49.8	0.024002	-99999	979.8	0.0113203	-99999	979.8	0.00673612	-99999
980	50	0.0245196	-99999	980	0.0112978	-99999	980	0.00698556	-99999
980.2	50.2	0.0247917	-99999	980.2	0.0114933	-99999	980.2	0.00654102	-99999
980.4	50.4	0.0250009	-99999	980.4	0.0114532	-99999	980.4	0.00672506	-99999
980.6	50.6	0.0253841	-99999	980.6	0.0113421	-99999	980.6	0.00672598	-99999
980.8	50.8	0.0259686	-99999	980.8	0.011745	-99999	980.8	0.00695919	-99999
981	51	0.0259746	-99999	981	0.0120882	-99999	981	0.00722541	-99999
981.2	51.2	0.0260874	-99999	981.2	0.0121328	-99999	981.2	0.00720724	-99999
981.4	51.4	0.0254181	-99999	981.4	0.0119744	-99999	981.4	0.00709016	-99999
981.6	51.6	0.0254318	-99999	981.6	0.0123108	-99999	981.6	0.00638636	-99999
981.8	51.8	0.025976	-99999	981.8	0.0125446	-99999	981.8	0.00662239	-99999
982	52	0.0259286	-99999	982	0.0126119	-99999	982	0.00644378	-99999
982.2	52.2	0.0259689	-99999	982.2	0.0131609	-99999	982.2	0.00670874	-99999
982.4	52.4	0.0260421	-99999	982.4	0.0125645	-99999	982.4	0.00705568	-99999
982.6	52.6	0.0259234	-99999	982.6	0.0128615	-99999	982.6	0.00736503	-99999
982.8	52.8	0.0255506	-99999	982.8	0.0122958	-99999	982.8	0.00653317	-99999
983	53	0.0254813	-99999	983	0.0129709	-99999	983	0.00685345	-99999
983.2	53.2	0.0254931	-99999	983.2	0.0131325	-99999	983.2	0.0073353	-99999
983.4	53.4	0.0256945	-99999	983.4	0.0130981	-99999	983.4	0.00753259	-99999
983.6	53.6	0.0257602	-99999	983.6	0.0129322	-99999	983.6	0.0073569	-99999
983.8	53.8	0.0261177	-99999	983.8	0.0130332	-99999	983.8	0.00720151	-99999
984	54	0.0264274	-99999	984	0.0133423	-99999	984	0.00767166	-99999
984.2	54.2	0.0267208	-99999	984.2	0.0135403	-99999	984.2	0.00766202	-99999
984.4	54.4	0.0265959	-99999	984.4	0.0134171	-99999	984.4	0.00802222	-99999
984.6	54.6	0.0262321	-99999	984.6	0.0129047	-99999	984.6	0.00767044	-99999
984.8	54.8	0.0259095	-99999	984.8	0.01303	-99999	984.8	0.00754196	-99999
985	55	0.0253966	-99999	985	0.012874	-99999	985	0.00727528	-99999
985.2	55.2	0.0255123	-99999	985.2	0.0125036	-99999	985.2	0.00690217	-99999
985.4	55.4	0.025315	-99999	985.4	0.0130762	-99999	985.4	0.00698723	-99999
985.6	55.6	0.0260343	-99999	985.6	0.0133018	-99999	985.6	0.00680189	-99999
985.8	55.8	0.0263713	-99999	985.8	0.0134834	-99999	985.8	0.00720612	-99999
986	56	0.0270394	-99999	986	0.0139536	-99999	986	0.00746284	-99999
986.2	56.2	0.0273783	-99999	986.2	0.0141189	-99999	986.2	0.00770911	-99999
986.4	56.4	0.0270769	-99999	986.4	0.0136416	-99999	986.4	0.00743874	-99999
986.6	56.6	0.0270996	-99999	986.6	0.0138368	-99999	986.6	0.00715941	-99999
986.8	56.8	0.0264434	-99999	986.8	0.0135328	-99999	986.8	0.00637542	-99999
987	57	0.0262003	-99999	987	0.0140535	-99999	987	0.00654643	-99999
987.2	57.2	0.026294	-99999	987.2	0.0138364	-99999	987.2	0.00653379	-99999
987.4	57.4	0.0264478	-99999	987.4	0.0140506	-99999	987.4	0.0066773	-99999
987.6	57.6	0.0263333	-99999	987.6	0.0142639	-99999	987.6	0.0061594	-99999
987.8	57.8	0.0269557	-99999	987.8	0.014692	-99999	987.8	0.00682581	-99999
988	58	0.0272883	-99999	988	0.0152467	-99999	988	0.00717373	-99999
988.2	58.2	0.026698	-99999	988.2	0.0147474	-99999	988.2	0.00655404	-99999
988.4	58.4	0.0264311	-99999	988.4	0.0144339	-99999	988.4	0.00691092	-99999
988.6	58.6	0.0264634	-99999	988.6	0.0147389	-99999	988.6	0.00701512	-99999
988.8	58.8	0.0266705	-99999	988.8	0.0149524	-99999	988.8	0.00757819	-99999
989	59	0.0269652	-99999	989	0.0149217	-99999	989	0.00777216	-99999
989.2	59.2	0.0274965	-99999	989.2	0.0154791	-99999	989.2	0.00834092	-99999
989.4	59.4	0.0279046	-99999	989.4	0.0158567	-99999	989.4	0.00923856	-99999
989.6	59.6	0.0284963	-99999	989.6	0.0158488	-99999	989.6	0.00925956	-99999
989.8	59.8	0.0291614	-99999	989.8	0.0159978	-99999	989.8	0.00966009	-99999
990	60	0.0302672	-99999	990	0.0162389	-99999	990	0.009883	-99999
990.2	60.2	0.0302174	-99999	990.2	0.0162275	-99999	990.2	0.00980082	-99999
990.4	60.4	0.0302318	-99999	990.4	0.0167749	-99999	990.4	0.00957072	-99999
990.6	60.6	0.0301712	-99999	990.6	0.0169671	-99999	990.6	0.00946097	-99999
990.8	60.8	0.0295003	-99999	990.8	0.0168809	-99999	990.8	0.00917094	-99999
991	61	0.0298749	-99999	991	0.0172604	-99999	991	0.00971434	-99999
991.2	61.2	0.0301868	-99999	991.2	0.0173908	-99999	991.2	0.00995914	-99999
991.4	61.4	0.0302556	-99999	991.4	0.0180647	-99999	991.4	0.0102867	-99999
991.6	61.6	0.0305026	-99999	991.6	0.0182027	-99999	991.6	0.00987129	-99999
991.8	61.8	0.0306804	-99999	991.8	0.0179805	-99999	991.8	0.00993501	-99999
992	62	0.0307232	-99999	992	0.0182325	-99999	992	0.0100127	-99999
992.2	62.2	0.0302963	-99999	992.2	0.0179408	-99999	992.2	0.00998698	-99999
992.4	62.4	0.0301596	-99999	992.4	0.0181474	-99999	992.4	0.0105891	-99999
992.6	62.6	0.0300581	-99999	992.6	0.0182315	-99999	992.6	0.0100613	-99999
992.8	62.8	0.0301559	-99999	992.8	0.0187451	-99999	992.8	0.0105396	-99999
993	63	0.0300771	-99999	993	0.0185347	-99999	993	0.0104492	-99999
993.2	63.2	0.0300229	-99999	993.2	0.0184866	-99999	993.2	0.0107705	-99999
993.4	63.4	0.0304605	-99999	993.4	0.0185188	-99999	993.4	0.0104716	-99999
993.6	63.6	0.0301937	-99999	993.6	0.0180185	-99999	993.6	0.00994902	-99999
993.8	63.8	0.0306722	-99999	993.8	0.0175148	-99999	993.8	0.00997025	-99999
994	64	0.0307904	-99999	994	0.0172991	-99999	994	0.0097019	-99999
994.2	64.2	0.0307947	-99999	994.2	0.0176349	-99999	994.2	0.0102845	-99999
994.4	64.4	0.0309617	-99999	994.4	0.0176137	-99999	994.4	0.00995545	-99999
994.6	64.6	0.0306416	-99999	994.6	0.0173792	-99999	994.6	0.0101789	-99999
994.8	64.8	0.0308063	-99999	994.8	0.0173487	-99999	994.8	0.0109819	-99999
995	65	0.0313948	-99999	995	0.0174703	-99999	995	0.011318	-99999
995.2	65.2	0.0308543	-99999	995.2	0.0166309	-99999	995.2	0.0107777	-99999
995.4	65.4	0.0309776	-99999	995.4	0.0169733	-99999	995.4	0.0109424	-99999
995.6	65.6	0.0308085	-99999	995.6	0.0168665	-99999	995.6	0.0109143	-99999
995.8	65.8	0.030343	-99999	995.8	0.0169876	-99999	995.8	0.0111362	-99999
996	66	0.0303826	-99999	996	0.0175255	-99999	996	0.0119452	-99999
996.2	66.2	0.0301596	-99999	996.2	0.0170636	-99999	996.2	0.0118557	-99999
996.4	66.4	0.029639	-99999	996.4	0.0172395	-99999	996.4	0.0115199	-99999
996.6	66.6	0.0296964	-99999	996.6	0.0169997	-99999	996.6	0.0112225	-99999
996.8	66.8	0.0298756	-99999	996.8	0.0174648	-99999	996.8	0.0117878	-99999
997	67	0.0300671	-99999	997	0.0173165	-99999	997	0.0118206	-99999
997.2	67.2	0.029673	-99999	997.2	0.0172424	-99999	997.2	0.0110773	-99999
997.4	67.4	0.0296861	-99999	997.4	0.0176724	-99999	997.4	0.0108991	-99999
997.6	67.6	0.0290393	-99999	997.6	0.0171414	-99999	997.6	0.0106565	-99999
997.8	67.8	0.0298975	-99999	997.8	0.0175871	-99999	997.8	0.011141	-99999
998	68	0.0300101	-99999	998	0.0173324	-99999	998	0.0109185	-99999
998.2	68.2	0.0301524	-99999	998.2	0.0177432	-99999	998.2	0.0108711	-99999
998.4	68.4	0.0307516	-99999	998.4	0.0177648	-99999	998.4	0.0103807	-99999
998.6	68.6	0.0307597	-99999	998.6	0.0179854	-99999	998.6	0.010791	-99999
998.8	68.8	0.0313353	-99999	998.8	0.0180727	-99999	998.8	0.0108515	-99999
999	69	0.031155	-99999	999	0.0178646	-99999	999	0.0101779	-99999
999.2	69.2	0.0310528	-99999	999.2	0.0180169	-99999	999.2	0.0101996	-99999
999.4	69.4	0.0319579	-99999	999.4	0.0191435	-99999	999.4	0.0109927	-99999
999.6	69.6	0.0320799	-99999	999.6	0.0192013	-99999	999.6	0.0109914	-99999
999.8	69.8	0.0328178	-99999	999.8	0.0193797	-99999	999.8	0.0114159	-99999
1000	70	0.0337496	-99999	1000	0.0189448	-99999	1000	0.0123212	-99999
1000.2	70.2	0.0344804	-99999	1000.2	0.018484	-99999	1000.2	0.0119086	-99999
1000.4	70.4	0.0349514	-99999	1000.4	0.0185607	-99999	1000.4	0.0117304	-99999
1000.6	70.6	0.0353088	-99999	1000.6	0.0182665	-99999	1000.6	0.012279	-99999
1000.8	70.8	0.0360915	-99999	1000.8	0.0187455	-99999	1000.8	0.0126225	-99999
1001	71	0.0357096	-99999	1001	0.0188504	-99999	1001	0.0122801	-99999
1001.2	71.2	0.0350507	-99999	1001.2	0.0189575	-99999	1001.2	0.0119272	-99999
1001.4	71.4	0.0351328	-99999	1001.4	0.0193634	-99999	1001.4	0.0124294	-99999
1001.6	71.6	0.0350182	-99999	1001.6	0.019458	-99999	1001.6	0.0123481	-99999
1001.8	71.8	0.0349725	-99999	1001.8	0.0196248	-99999	1001.8	0.0124957	-99999
1002	72	0.0341373	-99999	1002	0.0192631	-99999	1002	0.0120401	-99999
1002.2	72.2	0.0333295	-99999	1002.2	0.0191457	-99999	1002.2	0.0116504	-99999
1002.4	72.4	0.0328004	-99999	1002.4	0.0189198	-99999	1002.4	0.0109841	-99999
1002.6	72.6	0.0320723	-99999	1002.6	0.0187527	-99999	1002.6	0.0103498	-99999
1002.8	72.8	0.0323558	-99999	1002.8	0.0192692	-99999	1002.8	0.0107766	-99999
1003	73	0.0317734	-99999	1003	0.019561	-99999	1003	0.0110019	-99999
1003.2	73.2	0.032368	-99999	1003.2	0.0204289	-99999	1003.2	0.0117567	-99999
1003.4	73.4	0.0322407	-99999	1003.4	0.0200505	-99999	1003.4	0.0117235	-99999
1003.6	73.6	0.0321252	-99999	1003.6	0.0197817	-99999	1003.6	0.011649	-99999
1003.8	73.8	0.0327157	-99999	1003.8	0.0203237	-99999	1003.8	0.0122762	-99999
1004	74	0.0333811	-99999	1004	0.0206446	-99999	1004	0.0127495	-99999
1004.2	74.2	0.0340598	-99999	1004.2	0.0211109	-99999	1004.2	0.0127151	-99999
1004.4	74.4	0.0337179	-99999	1004.4	0.0209908	-99999	1004.4	0.0128489	-99999
1004.6	74.6	0.0338498	-99999	1004.6	0.0214092	-99999	1004.6	0.0134795	-99999
1004.8	74.8	0.0342088	-99999	1004.8	0.0216453	-99999	1004.8	0.0131315	-99999
1005	75	0.0339579	-99999	1005	0.021432	-99999	1005	0.0130545	-99999
1005.2	75.2	0.0337664	-99999	1005.2	0.0210811	-99999	1005.2	0.0129241	-99999
1005.4	75.4	0.0340997	-99999	1005.4	0.0207081	-99999	1005.4	0.0132098	-99999
1005.6	75.6	0.0339807	-99999	1005.6	0.0208547	-99999	1005.6	0.0129814	-99999
1005.8	75.8	0.0334008	-99999	1005.8	0.0200654	-99999	1005.8	0.0124804	-99999
1006	76	0.0333563	-99999	1006	0.0199638	-99999	1006	0.0124393	-99999
1006.2	76.2	0.0324779	-99999	1006.2	0.0193392	-99999	1006.2	0.0114749	-99999
1006.4	76.4	0.0327454	-99999	1006.4	0.0195629	-99999	1006.4	0.0114862	-99999
1006.6	76.6	0.0331629	-99999	1006.6	0.0197456	-99999	1006.6	0.0117361	-99999
1006.8	76.8	0.0335975	-99999	1006.8	0.0200937	-99999	1006.8	0.0129481	-99999
1007	77	0.0333219	-99999	1007	0.0202364	-99999	1007	0.0129331	-99999
1007.2	77.2	0.0342542	-99999	1007.2	0.0204806	-99999	1007.2	0.0129376	-99999
1007.4	77.4	0.033766	-99999	1007.4	0.0204575	-99999	1007.4	0.0124231	-99999
1007.6	77.6	0.0342357	-99999	1007.6	0.0210365	-99999	1007.6	0.0127751	-99999
1007.8	77.8	0.0345593	-99999	1007.8	0.0218424	-99999	1007.8	0.0134624	-99999
1008	78	0.0347884	-99999	1008	0.0220426	-99999	1008	0.0132577	-99999
1008.2	78.2	0.0347763	-99999	1008.2	0.0227859	-99999	1008.2	0.0134115	-99999
1008.4	78.4	0.0347535	-99999	1008.4	0.0232347	-99999	1008.4	0.013406	-99999
1008.6	78.6	0.0351711	-99999	1008.6	0.0233159	-99999	1008.6	0.0134903	-99999
1008.8	78.8	0.0349598	-99999	1008.8	0.0234581	-99999	1008.8	0.0132237	-99999
1009	79	0.0354985	-99999	1009	0.0231376	-99999	1009	0.0134522	-99999
1009.2	79.2	0.0356111	-99999	1009.2	0.0229523	-99999	1009.2	0.01322	-99999
1009.4	79.4	0.0361975	-99999	1009.4	0.023062	-99999	1009.4	0.013544	-99999
1009.6	79.6	0.0361275	-99999	1009.6	0.023542	-99999	1009.6	0.0134218	-99999
1009.8	79.8	0.0361008	-99999	1009.8	0.0230872	-99999	1009.8	0.0134828	-99999
1010	80	0.0358379	-99999	1010	0.023286	-99999	1010	0.0138092	-99999
1010.2	80.2	0.0352937	-99999	1010.2	0.0231613	-99999	1010.2	0.0134775	-99999
1010.4	80.4	0.0358408	-99999	1010.4	0.0232278	-99999	1010.4	0.0139831	-99999
1010.6	80.6	0.0351829	-99999	1010.6	0.0224141	-99999	1010.6	0.0134022	-99999
1010.8	80.8	0.0353025	-99999	1010.8	0.0225237	-99999	1010.8	0.0142776	-99999
1011	81	0.0359911	-99999	1011	0.0228482	-99999	1011	0.0146683	-99999
1011.2	81.2	0.0364027	-99999	1011.2	0.0226997	-99999	1011.2	0.0146368	-99999
1011.4	81.4	0.0358395	-99999	1011.4	0.0223812	-99999	1011.4	0.0148934	-99999
1011.6	81.6	0.0358657	-99999	1011.6	0.0222815	-99999	1011.6	0.0157445	-99999
1011.8	81.8	0.035715	-99999	1011.8	0.0225007	-99999	1011.8	0.0158007	-99999
1012	82	0.035776	-99999	1012	0.0224576	-99999	1012	0.0152142	-99999
1012.2	82.2	0.0356696	-99999	1012.2	0.0228018	-99999	1012.2	0.0150662	-99999
1012.4	82.4	0.0359508	-99999	1012.4	0.0229417	-99999	1012.4	0.0151829	-99999
1012.6	82.6	0.0352876	-99999	1012.6	0.022335	-99999	1012.6	0.0150262	-99999
1012.8	82.8	0.0349905	-99999	1012.8	0.0228721	-99999	1012.8	0.0147002	-99999
1013	83	0.0353438	-99999	1013	0.0224224	-99999	1013	0.0145926	-99999
1013.2	83.2	0.0352288	-99999	1013.2	0.0226129	-99999	1013.2	0.0146404	-99999
1013.4	83.4	0.0348718	-99999	1013.4	0.0225441	-99999	1013.4	0.0143209	-99999
1013.6	83.6	0.0351373	-99999	1013.6	0.0225791	-99999	1013.6	0.0144271	-99999
1013.8	83.8	0.0353419	-99999	1013.8	0.0223119	-99999	1013.8	0.0141857	-99999
1014	84	0.0350407	-99999	1014	0.0224592	-99999	1014	0.0139797	-99999
1014.2	84.2	0.0352436	-99999	1014.2	0.0220177	-99999	1014.2	0.0135838	-99999
1014.4	84.4	0.0350973	-99999	1014.4	0.0217331	-99999	1014.4	0.0134736	-99999
1014.6	84.6	0.0350048	-99999	1014.6	0.0214408	-99999	1014.6	0.0133559	-99999
1014.8	84.8	0.0352251	-99999	1014.8	0.0216624	-99999	1014.8	0.0139834	-99999
1015	85	0.035604	-99999	1015	0.0217447	-99999	1015	0.0140971	-99999
1015.2	85.2	0.0353284	-99999	1015.2	0.0214874	-99999	1015.2	0.0139533	-99999
1015.4	85.4	0.0353746	-99999	1015.4	0.0215528	-99999	1015.4	0.0144203	-99999
1015.6	85.6	0.0355362	-99999	1015.6	0.0212285	-99999	1015.6	0.0144981	-99999
1015.8	85.8	0.0355972	-99999	1015.8	0.0208936	-99999	1015.8	0.0140849	-99999
1016	86	0.0357079	-99999	1016	0.0209346	-99999	1016	0.0138444	-99999
1016.2	86.2	0.0353853	-99999	1016.2	0.0206832	-99999	1016.2	0.0138141	-99999
1016.4	86.4	0.0352669	-99999	1016.4	0.0209176	-99999	1016.4	0.0145442	-99999
1016.6	86.6	0.0352265	-99999	1016.6	0.0208284	-99999	1016.6	0.0145495	-99999
1016.8	86.8	0.0352902	-99999	1016.8	0.0210231	-99999	1016.8	0.0142407	-99999
1017	87	0.035914	-99999	1017	0.0208709	-99999	1017	0.0145754	-99999
1017.2	87.2	0.0359116	-99999	1017.2	0.0214298	-99999	1017.2	0.0144928	-99999
1017.4	87.4	0.0365428	-99999	1017.4	0.0217224	-99999	1017.4	0.014954	-99999
1017.6	87.6	0.038041	-99999	1017.6	0.0218594	-99999	1017.6	0.0154714	-99999
1017.8	87.8	0.0386427	-99999	1017.8	0.0224076	-99999	1017.8	0.0158798	-99999
1018	88	0.0392912	-99999	1018	0.0232473	-99999	1018	0.0165366	-99999
1018.2	88.2	0.0399714	-99999	1018.2	0.0234018	-99999	1018.2	0.017145	-99999
1018.4	88.4	0.0402879	-99999	1018.4	0.0237982	-99999	1018.4	0.0169813	-99999
1018.6	88.6	0.0402213	-99999	1018.6	0.0239928	-99999	1018.6	0.0168426	-99999
1018.8	88.8	0.0398239	-99999	1018.8	0.0237429	-99999	1018.8	0.0165284	-99999
1019	89	0.0397969	-99999	1019	0.0239326	-99999	1019	0.0164811	-99999
1019.2	89.2	0.0392645	-99999	1019.2	0.023787	-99999	1019.2	0.0163803	-99999
1019.4	89.4	0.0392705	-99999	1019.4	0.0240622	-99999	1019.4	0.0169039	-99999
1019.6	89.6	0.0395939	-99999	1019.6	0.0238763	-99999	1019.6	0.0171558	-99999
1019.8	89.8	0.0394378	-99999	1019.8	0.0237609	-99999	1019.8	0.0170634	-99999
1020	90	0.0390788	-99999	1020	0.023433	-99999	1020	0.0168463	-99999
1020.2	90.2	0.038905	-99999	1020.2	0.0233209	-99999	1020.2	0.0174853	-99999
1020.4	90.4	0.0387714	-99999	1020.4	0.0235893	-99999	1020.4	0.0177191	-99999
1020.6	90.6	0.0382479	-99999	1020.6	0.0232006	-99999	1020.6	0.0171247	-99999
1020.8	90.8	0.0378719	-99999	1020.8	0.0228366	-99999	1020.8	0.0165781	-99999
1021	91	0.0380636	-99999	1021	0.0230467	-99999	1021	0.0168581	-99999
1021.2	91.2	0.0374081	-99999	1021.2	0.0229808	-99999	1021.2	0.0166509	-99999
1021.4	91.4	0.0373605	-99999	1021.4	0.0230506	-99999	1021.4	0.0169204	-99999
1021.6	91.6	0.0377888	-99999	1021.6	0.0226326	-99999	1021.6	0.0168721	-99999
1021.8	91.8	0.0379938	-99999	1021.8	0.0228683	-99999	1021.8	0.0170494	-99999
1022	92	0.0382848	-99999	1022	0.0232773	-99999	1022	0.0166964	-99999
1022.2	92.2	0.0382364	-99999	1022.2	0.0229816	-99999	1022.2	0.0160384	-99999
1022.4	92.4	0.0376469	-99999	1022.4	0.0226028	-99999	1022.4	0.015063	-99999
1022.6	92.6	0.0374089	-99999	1022.6	0.02229	-99999	1022.6	0.0148584	-99999
1022.8	92.8	0.0374684	-99999	1022.8	0.0223616	-99999	1022.8	0.0147576	-99999
1023	93	0.037938	-99999	1023	0.0229445	-99999	1023	0.0150859	-99999
1023.2	93.2	0.0384281	-99999	1023.2	0.0232958	-99999	1023.2	0.0156728	-99999
1023.4	93.4	0.0389844	-99999	1023.4	0.0233155	-99999	1023.4	0.0160977	-99999
1023.6	93.6	0.0393848	-99999	1023.6	0.0230162	-99999	1023.6	0.0163344	-99999
1023.8	93.8	0.0391487	-99999	1023.8	0.022554	-99999	1023.8	0.0161305	-99999
1024	94	0.0390541	-99999	1024	0.0227999	-99999	1024	0.0165015	-99999
1024.2	94.2	0.0395674	-99999	1024.2	0.0230614	-99999	1024.2	0.0172855	-99999
1024.4	94.4	0.0391944	-99999	1024.4	0.0225087	-99999	1024.4	0.0170312	-99999
1024.6	94.6	0.0390143	-99999	1024.6	0.022266	-99999	1024.6	0.0168836	-99999
1024.8	94.8	0.0390902	-99999	1024.8	0.0224638	-99999	1024.8	0.0169799	-99999
1025	95	0.038908	-99999	1025	0.0227281	-99999	1025	0.0173026	-99999
1025.2	95.2	0.0388824	-99999	1025.2	0.0228567	-99999	1025.2	0.0172324	-99999
1025.4	95.4	0.0389121	-99999	1025.4	0.0224339	-99999	1025.4	0.0169356	-99999
1025.6	95.6	0.0392727	-99999	1025.6	0.0219254	-99999	1025.6	0.0168772	-99999
1025.8	95.8	0.0393792	-99999	1025.8	0.0222608	-99999	1025.8	0.0170325	-99999
1026	96	0.0390879	-99999	1026	0.0225934	-99999	1026	0.0162854	-99999
1026.2	96.2	0.0390401	-99999	1026.2	0.0228583	-99999	1026.2	0.0161845	-99999
1026.4	96.4	0.0392565	-99999	1026.4	0.023392	-99999	1026.4	0.0166998	-99999
1026.6	96.6	0.0398691	-99999	1026.6	0.0238034	-99999	1026.6	0.0170705	-99999
1026.8	96.8	0.0398611	-99999	1026.8	0.0243024	-99999	1026.8	0.0170367	-99999
1027	97	0.0402208	-99999	1027	0.0250804	-99999	1027	0.0173778	-99999
1027.2	97.2	0.0400102	-99999	1027.2	0.0249588	-99999	1027.2	0.0175494	-99999
1027.4	97.4	0.0393857	-99999	1027.4	0.0247063	-99999	1027.4	0.0169611	-99999
1027.6	97.6	0.0398497	-99999	1027.6	0.0252453	-99999	1027.6	0.0174415	-99999
1027.8	97.8	0.0395	-99999	1027.8	0.0253744	-99999	1027.8	0.017615	-99999
1028	98	0.0395277	-99999	1028	0.0251939	-99999	1028	0.0177515	-99999
1028.2	98.2	0.0395942	-99999	1028.2	0.0249204	-99999	1028.2	0.0176001	-99999
1028.4	98.4	0.0393577	-99999	1028.4	0.024657	-99999	1028.4	0.0172445	-99999
1028.6	98.6	0.0394192	-99999	1028.6	0.0250735	-99999	1028.6	0.0175275	-99999
1028.8	98.8	0.0391236	-99999	1028.8	0.0246597	-99999	1028.8	0.0170304	-99999
1029	99	0.0397781	-99999	1029	0.0246085	-99999	1029	0.0171596	-99999
1029.2	99.2	0.0401065	-99999	1029.2	0.0245544	-99999	1029.2	0.0169354	-99999
1029.4	99.4	0.0398284	-99999	1029.4	0.0239595	-99999	1029.4	0.01655	-99999
1029.6	99.6	0.0401988	-99999	1029.6	0.0246237	-99999	1029.6	0.0174592	-99999
1029.8	99.8	0.0399745	-99999	1029.8	0.0241997	-99999	1029.8	0.0174228	-99999
1030	100	0.0403478	-99999	1030	0.0244477	-99999	1030	0.0172436	-99999
1030.2	100.2	0.0407555	-99999	1030.2	0.025051	-99999	1030.2	0.0180684	-99999
1030.4	100.4	0.0414919	-99999	1030.4	0.0253909	-99999	1030.4	0.0192206	-99999
1030.6	100.6	0.0417131	-99999	1030.6	0.0257275	-99999	1030.6	0.0193319	-99999
1030.8	100.8	0.0419007	-99999	1030.8	0.0265783	-99999	1030.8	0.0198372	-99999
1031	101	0.0422931	-99999	1031	0.0276131	-99999	1031	0.0208545	-99999
1031.2	101.2	0.0422546	-99999	1031.2	0.0275909	-99999	1031.2	0.0210322	-99999
1031.4	101.4	0.0430064	-99999	1031.4	0.0281573	-99999	1031.4	0.0218116	-99999
1031.6	101.6	0.043868	-99999	1031.6	0.0287641	-99999	1031.6	0.0228181	-99999
1031.8	101.8	0.0430105	-99999	1031.8	0.0283216	-99999	1031.8	0.0225539	-99999
1032	102	0.0429459	-99999	1032	0.0284622	-99999	1032	0.0222215	-99999
1032.2	102.2	0.0424056	-99999	1032.2	0.0283452	-99999	1032.2	0.0219208	-99999
1032.4	102.4	0.0417283	-99999	1032.4	0.0279264	-99999	1032.4	0.0212509	-99999
1032.6	102.6	0.0415692	-99999	1032.6	0.0279291	-99999	1032.6	0.0207428	-99999
1032.8	102.8	0.0416681	-99999	1032.8	0.0275365	-99999	1032.8	0.019716	-99999
1033	103	0.0414691	-99999	1033	0.0275198	-99999	1033	0.0189968	-99999
1033.2	103.2	0.0410714	-99999	1033.2	0.0279033	-99999	1033.2	0.0183498	-99999
1033.4	103.4	0.0412434	-99999	1033.4	0.0278	-99999	1033.4	0.0180285	-99999
1033.6	103.6	0.0410508	-99999	1033.6	0.0274439	-99999	1033.6	0.0175121	-99999
1033.8	103.8	0.0410622	-99999	1033.8	0.0268418	-99999	1033.8	0.0166298	-99999
1034	104	0.0419915	-99999	1034	0.0274313	-99999	1034	0.0171039	-99999
1034.2	104.2	0.042014	-99999	1034.2	0.0275053	-99999	1034.2	0.017515	-99999
1034.4	104.4	0.0426491	-99999	1034.4	0.0275641	-99999	1034.4	0.0179149	-99999
1034.6	104.6	0.0423948	-99999	1034.6	0.0277968	-99999	1034.6	0.0179698	-99999
1034.8	104.8	0.0423692	-99999	1034.8	0.0280036	-99999	1034.8	0.018048	-99999
1035	105	0.0421981	-99999	1035	0.0277043	-99999	1035	0.0184903	-99999
1035.2	105.2	0.0423455	-99999	1035.2	0.0275433	-99999	1035.2	0.0185929	-99999
1035.4	105.4	0.042647	-99999	1035.4	0.0273321	-99999	1035.4	0.0194317	-99999
1035.6	105.6	0.0421244	-99999	1035.6	0.0270828	-99999	1035.6	0.0192986	-99999
1035.8	105.8	0.041719	-99999	1035.8	0.0268268	-99999	1035.8	0.0193369	-99999
1036	106	0.0421182	-99999	1036	0.0271864	-99999	1036	0.0200216	-99999
1036.2	106.2	0.0416618	-99999	1036.2	0.0269003	-99999	1036.2	0.0198033	-99999
1036.4	106.4	0.0415774	-99999	1036.4	0.0265516	-99999	1036.4	0.0193985	-99999
1036.6	106.6	0.0419676	-99999	1036.6	0.026505	-99999	1036.6	0.0191619	-99999
1036.8	106.8	0.0420107	-99999	1036.8	0.0260253	-99999	1036.8	0.0188917	-99999
1037	107	0.0418673	-99999	1037	0.0254659	-99999	1037	0.0179097	-99999
1037.2	107.2	0.0426444	-99999	1037.2	0.0259228	-99999	1037.2	0.0180994	-99999
1037.4	107.4	0.0428262	-99999	1037.4	0.0256545	-99999	1037.4	0.0178307	-99999
1037.6	107.6	0.0430995	-99999	1037.6	0.0260307	-99999	1037.6	0.0177981	-99999
1037.8	107.8	0.0436571	-99999	1037.8	0.0267421	-99999	1037.8	0.0180057	-99999
1038	108	0.0437823	-99999	1038	0.026676	-99999	1038	0.0181351	-99999
1038.2	108.2	0.0431324	-99999	1038.2	0.0264255	-99999	1038.2	0.0178519	-99999
1038.4	108.4	0.0429622	-99999	1038.4	0.0266172	-99999	1038.4	0.0173413	-99999
1038.6	108.6	0.0423692	-99999	1038.6	0.026495	-99999	1038.6	0.0167677	-99999
1038.8	108.8	0.0419391	-99999	1038.8	0.0265487	-99999	1038.8	0.0164559	-99999
1039	109	0.0414127	-99999	1039	0.0263101	-99999	1039	0.0163965	-99999
1039.2	109.2	0.0414972	-99999	1039.2	0.0261579	-99999	1039.2	0.0165141	-99999
1039.4	109.4	0.0413592	-99999	1039.4	0.025823	-99999	1039.4	0.016955	-99999
1039.6	109.6	0.0415959	-99999	1039.6	0.0262175	-99999	1039.6	0.0170468	-99999
1039.8	109.8	0.0421573	-99999	1039.8	0.0266753	-99999	1039.8	0.017431	-99999
1040	110	0.0421123	-99999	1040	0.0268362	-99999	1040	0.017549	-99999
1040.2	110.2	0.0417646	-99999	1040.2	0.0267885	-99999	1040.2	0.0173738	-99999
1040.4	110.4	0.0422703	-99999	1040.4	0.0264782	-99999	1040.4	0.0175175	-99999
1040.6	110.6	0.0422918	-99999	1040.6	0.0263612	-99999	1040.6	0.0175193	-99999
1040.8	110.8	0.0425336	-99999	1040.8	0.0261267	-99999	1040.8	0.0179596	-99999
1041	111	0.0427801	-99999	1041	0.0266955	-99999	1041	0.0180165	-99999
1041.2	111.2	0.0433724	-99999	1041.2	0.0278497	-99999	1041.2	0.0186986	-99999
1041.4	111.4	0.0438183	-99999	1041.4	0.0285863	-99999	1041.4	0.0195108	-99999
1041.6	111.6	0.044148	-99999	1041.6	0.029011	-99999	1041.6	0.0197432	-99999
1041.8	111.8	0.0443808	-99999	1041.8	0.0292294	-99999	1041.8	0.0199484	-99999
1042	112	0.0449118	-99999	1042	0.02902	-99999	1042	0.0206083	-99999
1042.2	112.2	0.0445598	-99999	1042.2	0.0287416	-99999	1042.2	0.0207057	-99999
1042.4	112.4	0.0449477	-99999	1042.4	0.0287227	-99999	1042.4	0.0210086	-99999
1042.6	112.6	0.045289	-99999	1042.6	0.0287992	-99999	1042.6	0.0212675	-99999
1042.8	112.8	0.0454282	-99999	1042.8	0.029128	-99999	1042.8	0.0219587	-99999
1043	113	0.0454151	-99999	1043	0.0287832	-99999	1043	0.0217621	-99999
1043.2	113.2	0.0454324	-99999	1043.2	0.0285093	-99999	1043.2	0.022013	-99999
1043.4	113.4	0.045604	-99999	1043.4	0.0283466	-99999	1043.4	0.021826	-99999
1043.6	113.6	0.0458781	-99999	1043.6	0.0285493	-99999	1043.6	0.0217875	-99999
1043.8	113.8	0.0460881	-99999	1043.8	0.0287598	-99999	1043.8	0.022018	-99999
1044	114	0.0459877	-99999	1044	0.0291603	-99999	1044	0.0221184	-99999
1044.2	114.2	0.0460884	-99999	1044.2	0.0293963	-99999	1044.2	0.0220737	-99999
1044.4	114.4	0.0465938	-99999	1044.4	0.0295235	-99999	1044.4	0.0217555	-99999
1044.6	114.6	0.0460947	-99999	1044.6	0.029995	-99999	1044.6	0.0213871	-99999
1044.8	114.8	0.0460972	-99999	1044.8	0.0300716	-99999	1044.8	0.0211267	-99999
1045	115	0.0459981	-99999	1045	0.0305315	-99999	1045	0.0207349	-99999
1045.2	115.2	0.0461038	-99999	1045.2	0.0308138	-99999	1045.2	0.0203716	-99999
1045.4	115.4	0.0458118	-99999	1045.4	0.0309902	-99999	1045.4	0.0201438	-99999
1045.6	115.6	0.0450735	-99999	1045.6	0.0303856	-99999	1045.6	0.0193352	-99999
1045.8	115.8	0.0456386	-99999	1045.8	0.0305881	-99999	1045.8	0.0197256	-99999
1046	116	0.0455544	-99999	1046	0.0302652	-99999	1046	0.0200284	-99999
1046.2	116.2	0.0447916	-99999	1046.2	0.0292164	-99999	1046.2	0.0192434	-99999
1046.4	116.4	0.0444759	-99999	1046.4	0.028793	-99999	1046.4	0.0189891	-99999
1046.6	116.6	0.0440203	-99999	1046.6	0.0283	-99999	1046.6	0.0185603	-99999
1046.8	116.8	0.0436234	-99999	1046.8	0.0279285	-99999	1046.8	0.0185212	-99999
1047	117	0.043391	-99999	1047	0.0276154	-99999	1047	0.0184258	-99999
1047.2	117.2	0.0436178	-99999	1047.2	0.0273586	-99999	1047.2	0.0185513	-99999
1047.4	117.4	0.0445294	-99999	1047.4	0.0280116	-99999	1047.4	0.0192974	-99999
1047.6	117.6	0.0443741	-99999	1047.6	0.0279003	-99999	1047.6	0.0198207	-99999
1047.8	117.8	0.0445212	-99999	1047.8	0.028133	-99999	1047.8	0.0197988	-99999
1048	118	0.0444558	-99999	1048	0.0285917	-99999	1048	0.0198308	-99999
1048.2	118.2	0.0449025	-99999	1048.2	0.028749	-99999	1048.2	0.0200556	-99999
1048.4	118.4	0.0450899	-99999	1048.4	0.0285941	-99999	1048.4	0.0203109	-99999
1048.6	118.6	0.0457172	-99999	1048.6	0.0289751	-99999	1048.6	0.021028	-99999
1048.8	118.8	0.0468785	-99999	1048.8	0.0291174	-99999	1048.8	0.0224252	-99999
1049	119	0.0469056	-99999	1049	0.0296343	-99999	1049	0.0228698	-99999
1049.2	119.2	0.0470778	-99999	1049.2	0.030041	-99999	1049.2	0.0228223	-99999
1049.4	119.4	0.0470741	-99999	1049.4	0.0302637	-99999	1049.4	0.022605	-99999
1049.6	119.6	0.0469362	-99999	1049.6	0.0297528	-99999	1049.6	0.022275	-99999
1049.8	119.8	0.0467762	-99999	1049.8	0.0299784	-99999	1049.8	0.0221031	-99999
1050	120	0.0462948	-99999	1050	0.0297881	-99999	1050	0.0218316	-99999
1050.2	120.2	0.0456295	-99999	1050.2	0.029293	-99999	1050.2	0.0212809	-99999
1050.4	120.4	0.0451221	-99999	1050.4	0.0288889	-99999	1050.4	0.0215466	-99999
1050.6	120.6	0.0449717	-99999	1050.6	0.0288977	-99999	1050.6	0.0214616	-99999
1050.8	120.8	0.0452506	-99999	1050.8	0.029602	-99999	1050.8	0.0217695	-99999
1051	121	0.0448124	-99999	1051	0.0295429	-99999	1051	0.0211412	-99999
1051.2	121.2	0.0447434	-99999	1051.2	0.0295756	-99999	1051.2	0.0207191	-99999
1051.4	121.4	0.0450087	-99999	1051.4	0.0302077	-99999	1051.4	0.0203599	-99999
1051.6	121.6	0.0440755	-99999	1051.6	0.0292836	-99999	1051.6	0.0196505	-99999
1051.8	121.8	0.0440186	-99999	1051.8	0.029288	-99999	1051.8	0.0191704	-99999
1052	122	0.0443544	-99999	1052	0.030008	-99999	1052	0.0196034	-99999
1052.2	122.2	0.0446531	-99999	1052.2	0.0301243	-99999	1052.2	0.0200354	-99999
1052.4	122.4	0.0449481	-99999	1052.4	0.0301219	-99999	1052.4	0.0203312	-99999
1052.6	122.6	0.0462957	-99999	1052.6	0.0310688	-99999	1052.6	0.0216692	-99999
1052.8	122.8	0.0465454	-99999	1052.8	0.0312842	-99999	1052.8	0.0221939	-99999
1053	123	0.046373	-99999	1053	0.0316139	-99999	1053	0.0214722	-99999
1053.2	123.2	0.0471779	-99999	1053.2	0.0315719	-99999	1053.2	0.0217768	-99999
1053.4	123.4	0.0470531	-99999	1053.4	0.0312309	-99999	1053.4	0.0214729	-99999
1053.6	123.6	0.0469422	-99999	1053.6	0.031454	-99999	1053.6	0.0212605	-99999
1053.8	123.8	0.0469245	-99999	1053.8	0.0317861	-99999	1053.8	0.0214312	-99999
1054	124	0.0472485	-99999	1054	0.0319399	-99999	1054	0.0219836	-99999
1054.2	124.2	0.0476318	-99999	1054.2	0.0320994	-99999	1054.2	0.0220689	-99999
1054.4	124.4	0.0477547	-99999	1054.4	0.0319453	-99999	1054.4	0.0223096	-99999
1054.6	124.6	0.0478572	-99999	1054.6	0.0322684	-99999	1054.6	0.0227952	-99999
1054.8	124.8	0.0479549	-99999	1054.8	0.0322345	-99999	1054.8	0.0227732	-99999
1055	125	0.0476539	-99999	1055	0.0321586	-99999	1055	0.022183	-99999
1055.2	125.2	0.0480672	-99999	1055.2	0.0323594	-99999	1055.2	0.0225105	-99999
1055.4	125.4	0.0479202	-99999	1055.4	0.0319119	-99999	1055.4	0.0217933	-99999
1055.6	125.6	0.0473757	-99999	1055.6	0.0317543	-99999	1055.6	0.0222228	-99999
1055.8	125.8	0.0476294	-99999	1055.8	0.0321533	-99999	1055.8	0.0223792	-99999
1056	126	0.047476	-99999	1056	0.0324033	-99999	1056	0.0227233	-99999
1056.2	126.2	0.0471376	-99999	1056.2	0.0320843	-99999	1056.2	0.0224614	-99999
1056.4	126.4	0.0475854	-99999	1056.4	0.0321146	-99999	1056.4	0.0230615	-99999
1056.6	126.6	0.0477981	-99999	1056.6	0.0319087	-99999	1056.6	0.0234314	-99999
1056.8	126.8	0.0477656	-99999	1056.8	0.0311908	-99999	1056.8	0.0229753	-99999
1057	127	0.0480354	-99999	1057	0.0314511	-99999	1057	0.022908	-99999
1057.2	127.2	0.0482505	-99999	1057.2	0.0309507	-99999	1057.2	0.0230669	-99999
1057.4	127.4	0.0484245	-99999	1057.4	0.0310795	-99999	1057.4	0.0232363	-99999
1057.6	127.6	0.0487535	-99999	1057.6	0.0315469	-99999	1057.6	0.0234524	-99999
1057.8	127.8	0.048633	-99999	1057.8	0.0318939	-99999	1057.8	0.023618	-99999
1058	128	0.049087	-99999	1058	0.0320231	-99999	1058	0.0236832	-99999
1058.2	128.2	0.0501548	-99999	1058.2	0.0328129	-99999	1058.2	0.024121	-99999
1058.4	128.4	0.0501926	-99999	1058.4	0.03264	-99999	1058.4	0.0243385	-99999
1058.6	128.6	0.0505243	-99999	1058.6	0.0327375	-99999	1058.6	0.024883	-99999
1058.8	128.8	0.0504963	-99999	1058.8	0.0331305	-99999	1058.8	0.0246001	-99999
1059	129	0.0500304	-99999	1059	0.0332114	-99999	1059	0.0243217	-99999
1059.2	129.2	0.0494977	-99999	1059.2	0.0330201	-99999	1059.2	0.0237676	-99999
1059.4	129.4	0.048883	-99999	1059.4	0.0334833	-99999	1059.4	0.0233748	-99999
1059.6	129.6	0.0486141	-99999	1059.6	0.0340994	-99999	1059.6	0.0239438	-99999
1059.8	129.8	0.0477553	-99999	1059.8	0.0335457	-99999	1059.8	0.0235046	-99999
1060	130	0.0473281	-99999	1060	0.0336756	-99999	1060	0.0231055	-99999
1060.2	130.2	0.0469759	-99999	1060.2	0.0335262	-99999	1060.2	0.0225942	-99999
1060.4	130.4	0.0468506	-99999	1060.4	0.0331839	-99999	1060.4	0.0227356	-99999
1060.6	130.6	0.0461833	-99999	1060.6	0.0325143	-99999	1060.6	0.0217721	-99999
1060.8	130.8	0.0461053	-99999	1060.8	0.0328761	-99999	1060.8	0.02201	-99999
1061	131	0.0459672	-99999	1061	0.0329071	-99999	1061	0.022085	-99999
1061.2	131.2	0.0459929	-99999	1061.2	0.0326686	-99999	1061.2	0.0224367	-99999
1061.4	131.4	0.0463546	-99999	1061.4	0.0330518	-99999	1061.4	0.0233793	-99999
1061.6	131.6	0.0463527	-99999	1061.6	0.0326522	-99999	1061.6	0.0231819	-99999
1061.8	131.8	0.0471144	-99999	1061.8	0.0331249	-99999	1061.8	0.0235576	-99999
1062	132	0.0480056	-99999	1062	0.0327351	-99999	1062	0.0238993	-99999
1062.2	132.2	0.0489374	-99999	1062.2	0.0328422	-99999	1062.2	0.0243932	-99999
1062.4	132.4	0.0494788	-99999	1062.4	0.0324172	-99999	1062.4	0.0242703	-99999
1062.6	132.6	0.0505194	-99999	1062.6	0.0327882	-99999	1062.6	0.0248916	-99999
1062.8	132.8	0.0507418	-99999	1062.8	0.0329332	-99999	1062.8	0.0249919	-99999
1063	133	0.0508201	-99999	1063	0.0328564	-99999	1063	0.0248066	-99999
1063.2	133.2	0.0513297	-99999	1063.2	0.0337673	-99999	1063.2	0.0249236	-99999
1063.4	133.4	0.0515468	-99999	1063.4	0.0339701	-99999	1063.4	0.0249231	-99999
1063.6	133.6	0.0516819	-99999	1063.6	0.0339106	-99999	1063.6	0.0250813	-99999
1063.8	133.8	0.0515122	-99999	1063.8	0.0342193	-99999	1063.8	0.0253233	-99999
1064	134	0.0518511	-99999	1064	0.0349166	-99999	1064	0.0251853	-99999
1064.2	134.2	0.0516536	-99999	1064.2	0.0349246	-99999	1064.2	0.0251209	-99999
1064.4	134.4	0.051768	-99999	1064.4	0.0351013	-99999	1064.4	0.0252829	-99999
1064.6	134.6	0.0516004	-99999	1064.6	0.0352892	-99999	1064.6	0.0249951	-99999
1064.8	134.8	0.0517775	-99999	1064.8	0.0358103	-99999	1064.8	0.0257786	-99999
1065	135	0.0518722	-99999	1065	0.0354093	-99999	1065	0.0259248	-99999
1065.2	135.2	0.0516107	-99999	1065.2	0.0353297	-99999	1065.2	0.0256319	-99999
1065.4	135.4	0.0518514	-99999	1065.4	0.0354428	-99999	1065.4	0.0255191	-99999
1065.6	135.6	0.0518252	-99999	1065.6	0.0352005	-99999	1065.6	0.0251768	-99999
1065.8	135.8	0.0515273	-99999	1065.8	0.0349072	-99999	1065.8	0.0249735	-99999
1066	136	0.0511407	-99999	1066	0.0341727	-99999	1066	0.0247605	-99999
1066.2	136.2	0.0515281	-99999	1066.2	0.0342661	-99999	1066.2	0.0248168	-99999
1066.4	136.4	0.0520843	-99999	1066.4	0.0348827	-99999	1066.4	0.0251608	-99999
1066.6	136.6	0.0522461	-99999	1066.6	0.0350358	-99999	1066.6	0.0252924	-99999
1066.8	136.8	0.052034	-99999	1066.8	0.0345757	-99999	1066.8	0.0250301	-99999
1067	137	0.0522411	-99999	1067	0.0345854	-99999	1067	0.0250581	-99999
1067.2	137.2	0.0522939	-99999	1067.2	0.0350885	-99999	1067.2	0.0250346	-99999
1067.4	137.4	0.0520604	-99999	1067.4	0.0347267	-99999	1067.4	0.024625	-99999
1067.6	137.6	0.0523331	-99999	1067.6	0.0355225	-99999	1067.6	0.0256768	-99999
1067.8	137.8	0.052152	-99999	1067.8	0.0356743	-99999	1067.8	0.0258548	-99999
1068	138	0.0521189	-99999	1068	0.0353191	-99999	1068	0.0252321	-99999
1068.2	138.2	0.0523634	-99999	1068.2	0.0353243	-99999	1068.2	0.0254646	-99999
1068.4	138.4	0.0523702	-99999	1068.4	0.0346768	-99999	1068.4	0.0253458	-99999
1068.6	138.6	0.052248	-99999	1068.6	0.0343442	-99999	1068.6	0.0254787	-99999
1068.8	138.8	0.052703	-99999	1068.8	0.0343489	-99999	1068.8	0.0260763	-99999
1069	139	0.0530109	-99999	1069	0.03425	-99999	1069	0.0258901	-99999
1069.2	139.2	0.0531746	-99999	1069.2	0.033701	-99999	1069.2	0.0252906	-99999
1069.4	139.4	0.0534153	-99999	1069.4	0.0341907	-99999	1069.4	0.0255868	-99999
1069.6	139.6	0.0531607	-99999	1069.6	0.0338537	-99999	1069.6	0.02537	-99999
1069.8	139.8	0.0531425	-99999	1069.8	0.0336472	-99999	1069.8	0.025247	-99999
1070	140	0.0535753	-99999	1070	0.0345631	-99999	1070	0.0258416	-99999
1070.2	140.2	0.0534134	-99999	1070.2	0.034671	-99999	1070.2	0.0258808	-99999
1070.4	140.4	0.0535028	-99999	1070.4	0.0351315	-99999	1070.4	0.0261074	-99999
1070.6	140.6	0.0533616	-99999	1070.6	0.0352117	-99999	1070.6	0.0261926	-99999
1070.8	140.8	0.0528996	-99999	1070.8	0.0353688	-99999	1070.8	0.0259261	-99999
1071	141	0.0529505	-99999	1071	0.0361143	-99999	1071	0.0262022	-99999
1071.2	141.2	0.0525663	-99999	1071.2	0.0364821	-99999	1071.2	0.0261677	-99999
1071.4	141.4	0.0527585	-99999	1071.4	0.0371323	-99999	1071.4	0.0266023	-99999
1071.6	141.6	0.0531457	-99999	1071.6	0.0379572	-99999	1071.6	0.0273128	-99999
1071.8	141.8	0.0529203	-99999	1071.8	0.0379108	-99999	1071.8	0.0269864	-99999
1072	142	0.0528543	-99999	1072	0.0378025	-99999	1072	0.0269751	-99999
1072.2	142.2	0.0527407	-99999	1072.2	0.0378891	-99999	1072.2	0.0271636	-99999
1072.4	142.4	0.0526482	-99999	1072.4	0.0378325	-99999	1072.4	0.0267309	-99999
1072.6	142.6	0.0527706	-99999	1072.6	0.0379601	-99999	1072.6	0.0268239	-99999
1072.8	142.8	0.0540637	-99999	1072.8	0.0381002	-99999	1072.8	0.0268806	-99999
1073	143	0.0541288	-99999	1073	0.0384454	-99999	1073	0.0267606	-99999
1073.2	143.2	0.0541548	-99999	1073.2	0.038078	-99999	1073.2	0.0266764	-99999
1073.4	143.4	0.0541163	-99999	1073.4	0.0382963	-99999	1073.4	0.0267264	-99999
1073.6	143.6	0.0541171	-99999	1073.6	0.0378196	-99999	1073.6	0.0264463	-99999
1073.8	143.8	0.0545602	-99999	1073.8	0.0381734	-99999	1073.8	0.0268003	-99999
1074	144	0.0544172	-99999	1074	0.0380882	-99999	1074	0.0268422	-99999
1074.2	144.2	0.0541955	-99999	1074.2	0.037553	-99999	1074.2	0.0265437	-99999
1074.4	144.4	0.0547385	-99999	1074.4	0.038337	-99999	1074.4	0.0266743	-99999
1074.6	144.6	0.0549428	-99999	1074.6	0.0385952	-99999	1074.6	0.0269886	-99999
1074.8	144.8	0.0547849	-99999	1074.8	0.038427	-99999	1074.8	0.0263528	-99999
1075	145	0.0558916	-99999	1075	0.0387086	-99999	1075	0.0271605	-99999
1075.2	145.2	0.0559321	-99999	1075.2	0.0387668	-99999	1075.2	0.0271393	-99999
1075.4	145.4	0.0557637	-99999	1075.4	0.0383821	-99999	1075.4	0.026789	-99999
1075.6	145.6	0.0561288	-99999	1075.6	0.0385001	-99999	1075.6	0.0267612	-99999
1075.8	145.8	0.0558265	-99999	1075.8	0.0381093	-99999	1075.8	0.026582	-99999
1076	146	0.0555143	-99999	1076	0.0376724	-99999	1076	0.0265208	-99999
1076.2	146.2	0.0558906	-99999	1076.2	0.037606	-99999	1076.2	0.0259417	-99999
1076.4	146.4	0.0560474	-99999	1076.4	0.0375782	-99999	1076.4	0.0254815	-99999
1076.6	146.6	0.0558666	-99999	1076.6	0.0371325	-99999	1076.6	0.0253524	-99999
1076.8	146.8	0.0559403	-99999	1076.8	0.0368069	-99999	1076.8	0.0250553	-99999
1077	147	0.0548187	-99999	1077	0.0366912	-99999	1077	0.0248201	-99999
1077.2	147.2	0.0544559	-99999	1077.2	0.0363301	-99999	1077.2	0.0249961	-99999
1077.4	147.4	0.0544991	-99999	1077.4	0.0362109	-99999	1077.4	0.025063	-99999
1077.6	147.6	0.0540718	-99999	1077.6	0.0363411	-99999	1077.6	0.0251098	-99999
1077.8	147.8	0.0545011	-99999	1077.8	0.0370351	-99999	1077.8	0.0256239	-99999
1078	148	0.0543011	-99999	1078	0.037417	-99999	1078	0.0259383	-99999
1078.2	148.2	0.0548121	-99999	1078.2	0.0382147	-99999	1078.2	0.0270012	-99999
1078.4	148.4	0.0551895	-99999	1078.4	0.0390532	-99999	1078.4	0.0277793	-99999
1078.6	148.6	0.0551897	-99999	1078.6	0.0390694	-99999	1078.6	0.0279832	-99999
1078.8	148.8	0.0551211	-99999	1078.8	0.039119	-99999	1078.8	0.0280023	-99999
1079	149	0.0556398	-99999	1079	0.0395138	-99999	1079	0.0280477	-99999
1079.2	149.2	0.0549243	-99999	1079.2	0.0390595	-99999	1079.2	0.0273781	-99999
1079.4	149.4	0.0550608	-99999	1079.4	0.0390737	-99999	1079.4	0.0271503	-99999
1079.6	149.6	0.0556302	-99999	1079.6	0.0395808	-99999	1079.6	0.0274704	-99999
1079.8	149.8	0.0556859	-99999	1079.8	0.0392264	-99999	1079.8	0.0272029	-99999
1080	150	0.0560225	-99999	1080	0.0395176	-99999	1080	0.0272383	-99999
1080.2	150.2	0.0564767	-99999	1080.2	0.0395494	-99999	1080.2	0.0270474	-99999
1080.4	150.4	0.0563138	-99999	1080.4	0.0395799	-99999	1080.4	0.0270789	-99999
1080.6	150.6	0.0560839	-99999	1080.6	0.0391229	-99999	1080.6	0.0268257	-99999
1080.8	150.8	0.055646	-99999	1080.8	0.0387887	-99999	1080.8	0.0266072	-99999
1081	151	0.0552691	-99999	1081	0.0388554	-99999	1081	0.0267968	-99999
1081.2	151.2	0.0556169	-99999	1081.2	0.038924	-99999	1081.2	0.0270415	-99999
1081.4	151.4	0.0553422	-99999	1081.4	0.0388868	-99999	1081.4	0.0269056	-99999
1081.6	151.6	0.0552583	-99999	1081.6	0.0392481	-99999	1081.6	0.0271982	-99999
1081.8	151.8	0.055344	-99999	1081.8	0.0394888	-99999	1081.8	0.0275249	-99999
1082	152	0.0549984	-99999	1082	0.0394394	-99999	1082	0.0277118	-99999
1082.2	152.2	0.054711	-99999	1082.2	0.0390846	-99999	1082.2	0.0280478	-99999
1082.4	152.4	0.0546658	-99999	1082.4	0.0392581	-99999	1082.4	0.0281454	-99999
1082.6	152.6	0.0542636	-99999	1082.6	0.0389827	-99999	1082.6	0.0277083	-99999
1082.8	152.8	0.0540645	-99999	1082.8	0.0389149	-99999	1082.8	0.0275138	-99999
1083	153	0.0538966	-99999	1083	0.0391049	-99999	1083	0.0268154	-99999
1083.2	153.2	0.0539284	-99999	1083.2	0.038918	-99999	1083.2	0.0266816	-99999
1083.4	153.4	0.054174	-99999	1083.4	0.0394407	-99999	1083.4	0.0265277	-99999
1083.6	153.6	0.0545141	-99999	1083.6	0.0391124	-99999	1083.6	0.0264584	-99999
1083.8	153.8	0.0548546	-99999	1083.8	0.0392284	-99999	1083.8	0.0264108	-99999
1084	154	0.0553394	-99999	1084	0.0393062	-99999	1084	0.0263976	-99999
1084.2	154.2	0.0555418	-99999	1084.2	0.0391811	-99999	1084.2	0.0267624	-99999
1084.4	154.4	0.0560703	-99999	1084.4	0.0391121	-99999	1084.4	0.0270786	-99999
1084.6	154.6	0.0562669	-99999	1084.6	0.0386537	-99999	1084.6	0.0272316	-99999
1084.8	154.8	0.0563579	-99999	1084.8	0.0385953	-99999	1084.8	0.0277522	-99999
1085	155	0.0572052	-99999	1085	0.0391224	-99999	1085	0.0284901	-99999
1085.2	155.2	0.0581122	-99999	1085.2	0.0391706	-99999	1085.2	0.0291907	-99999
1085.4	155.4	0.0586278	-99999	1085.4	0.0398395	-99999	1085.4	0.0297524	-99999
1085.6	155.6	0.0593455	-99999	1085.6	0.0406715	-99999	1085.6	0.0300317	-99999
1085.8	155.8	0.0593476	-99999	1085.8	0.0405134	-99999	1085.8	0.0300331	-99999
1086	156	0.0593762	-99999	1086	0.0404124	-99999	1086	0.0304924	-99999
1086.2	156.2	0.0596527	-99999	1086.2	0.0404936	-99999	1086.2	0.0305141	-99999
1086.4	156.4	0.0595571	-99999	1086.4	0.0404492	-99999	1086.4	0.0304596	-99999
1086.6	156.6	0.0591716	-99999	1086.6	0.0400398	-99999	1086.6	0.0300506	-99999
1086.8	156.8	0.0587674	-99999	1086.8	0.0400753	-99999	1086.8	0.0296609	-99999
1087	157	0.0586863	-99999	1087	0.0408259	-99999	1087	0.02972	-99999
1087.2	157.2	0.0586246	-99999	1087.2	0.0409524	-99999	1087.2	0.0292767	-99999
1087.4	157.4	0.058379	-99999	1087.4	0.041034	-99999	1087.4	0.0295027	-99999
1087.6	157.6	0.0582972	-99999	1087.6	0.0409292	-99999	1087.6	0.029435	-99999
1087.8	157.8	0.058079	-99999	1087.8	0.0411113	-99999	1087.8	0.0295313	-99999
1088	158	0.0583119	-99999	1088	0.0416931	-99999	1088	0.0297596	-99999
1088.2	158.2	0.0584478	-99999	1088.2	0.0419992	-99999	1088.2	0.0302187	-99999
1088.4	158.4	0.0590488	-99999	1088.4	0.0419166	-99999	1088.4	0.0304177	-99999
1088.6	158.6	0.0593604	-99999	1088.6	0.0417212	-99999	1088.6	0.0311359	-99999
1088.8	158.8	0.0596632	-99999	1088.8	0.0420546	-99999	1088.8	0.0319615	-99999
1089	159	0.0601593	-99999	1089	0.0424857	-99999	1089	0.0325127	-99999
1089.2	159.2	0.0608044	-99999	1089.2	0.0426143	-99999	1089.2	0.0328439	-99999
1089.4	159.4	0.061451	-99999	1089.4	0.0428426	-99999	1089.4	0.0328909	-99999
1089.6	159.6	0.0612554	-99999	1089.6	0.0428417	-99999	1089.6	0.0325476	-99999
1089.8	159.8	0.0618841	-99999	1089.8	0.0428198	-99999	1089.8	0.0330009	-99999
1090	160	0.0620193	-99999	1090	0.0426064	-99999	1090	0.0330515	-99999
1090.2	160.2	0.0621279	-99999	1090.2	0.0419356	-99999	1090.2	0.0322218	-99999
1090.4	160.4	0.0620119	-99999	1090.4	0.0419658	-99999	1090.4	0.0321285	-99999
1090.6	160.6	0.062095	-99999	1090.6	0.0420238	-99999	1090.6	0.0318917	-99999
1090.8	160.8	0.0625583	-99999	1090.8	0.0426623	-99999	1090.8	0.0320223	-99999
1091	161	0.0624552	-99999	1091	0.0430036	-99999	1091	0.0325323	-99999
1091.2	161.2	0.0623274	-99999	1091.2	0.0430564	-99999	1091.2	0.0328481	-99999
1091.4	161.4	0.061786	-99999	1091.4	0.0422916	-99999	1091.4	0.0328591	-99999
1091.6	161.6	0.0610313	-99999	1091.6	0.041974	-99999	1091.6	0.0325167	-99999
1091.8	161.8	0.0608043	-99999	1091.8	0.0419899	-99999	1091.8	0.0325238	-99999
1092	162	0.0607759	-99999	1092	0.041919	-99999	1092	0.0324926	-99999
1092.2	162.2	0.0607015	-99999	1092.2	0.0415851	-99999	1092.2	0.0320803	-99999
1092.4	162.4	0.0606275	-99999	1092.4	0.0413693	-99999	1092.4	0.0322142	-99999
1092.6	162.6	0.0601879	-99999	1092.6	0.0412894	-99999	1092.6	0.032722	-99999
1092.8	162.8	0.0596182	-99999	1092.8	0.0411555	-99999	1092.8	0.0323272	-99999
1093	163	0.059552	-99999	1093	0.0411522	-99999	1093	0.0321635	-99999
1093.2	163.2	0.0594083	-99999	1093.2	0.0409722	-99999	1093.2	0.0314155	-99999
1093.4	163.4	0.0592369	-99999	1093.4	0.0408492	-99999	1093.4	0.0313608	-99999
1093.6	163.6	0.0594495	-99999	1093.6	0.0413251	-99999	1093.6	0.0314491	-99999
1093.8	163.8	0.0602733	-99999	1093.8	0.0421905	-99999	1093.8	0.031709	-99999
1094	164	0.0599908	-99999	1094	0.042416	-99999	1094	0.0309725	-99999
1094.2	164.2	0.0605107	-99999	1094.2	0.0431658	-99999	1094.2	0.0307048	-99999
1094.4	164.4	0.060875	-99999	1094.4	0.0442046	-99999	1094.4	0.0312021	-99999
1094.6	164.6	0.0609825	-99999	1094.6	0.0443897	-99999	1094.6	0.0312774	-99999
1094.8	164.8	0.061851	-99999	1094.8	0.0454138	-99999	1094.8	0.0319936	-99999
1095	165	0.0614411	-99999	1095	0.0455464	-99999	1095	0.0320363	-99999
1095.2	165.2	0.0613957	-99999	1095.2	0.0452887	-99999	1095.2	0.0316751	-99999
1095.4	165.4	0.061534	-99999	1095.4	0.0447896	-99999	1095.4	0.0312737	-99999
1095.6	165.6	0.0616701	-99999	1095.6	0.0451597	-99999	1095.6	0.0311488	-99999
1095.8	165.8	0.0617217	-99999	1095.8	0.0454136	-99999	1095.8	0.0312453	-99999
1096	166	0.0620354	-99999	1096	0.0454757	-99999	1096	0.0317333	-99999
1096.2	166.2	0.0621066	-99999	1096.2	0.0457206	-99999	1096.2	0.0316611	-99999
1096.4	166.4	0.0616542	-99999	1096.4	0.0454689	-99999	1096.4	0.0321968	-99999
1096.6	166.6	0.0615677	-99999	1096.6	0.0451212	-99999	1096.6	0.0322163	-99999
1096.8	166.8	0.0618116	-99999	1096.8	0.0448382	-99999	1096.8	0.0319633	-99999
1097	167	0.0615171	-99999	1097	0.0446189	-99999	1097	0.0322116	-99999
1097.2	167.2	0.0612307	-99999	1097.2	0.0444509	-99999	1097.2	0.0321102	-99999
1097.4	167.4	0.061636	-99999	1097.4	0.0444928	-99999	1097.4	0.0326753	-99999
1097.6	167.6	0.0622015	-99999	1097.6	0.0448851	-99999	1097.6	0.0330384	-99999
1097.8	167.8	0.0626221	-99999	1097.8	0.0452173	-99999	1097.8	0.0329694	-99999
1098	168	0.0627169	-99999	1098	0.0453903	-99999	1098	0.0331798	-99999
1098.2	168.2	0.062717	-99999	1098.2	0.0457258	-99999	1098.2	0.034002	-99999
1098.4	168.4	0.0623556	-99999	1098.4	0.0457843	-99999	1098.4	0.0345006	-99999
1098.6	168.6	0.0622447	-99999	1098.6	0.0459374	-99999	1098.6	0.0344064	-99999
1098.8	168.8	0.0620649	-99999	1098.8	0.046155	-99999	1098.8	0.0344354	-99999
1099	169	0.0617576	-99999	1099	0.0453224	-99999	1099	0.0333392	-99999
1099.2	169.2	0.0618129	-99999	1099.2	0.0449857	-99999	1099.2	0.0328683	-99999
1099.4	169.4	0.0619722	-99999	1099.4	0.0450027	-99999	1099.4	0.0326123	-99999
1099.6	169.6	0.0616991	-99999	1099.6	0.04509	-99999	1099.6	0.0320709	-99999
1099.8	169.8	0.0616645	-99999	1099.8	0.045103	-99999	1099.8	0.0323367	-99999
1100	170	0.0616562	-99999	1100	0.0446977	-99999	1100	0.0320738	-99999
1100.2	170.2	0.0610995	-99999	1100.2	0.0440848	-99999	1100.2	0.0312688	-99999
1100.4	170.4	0.0611885	-99999	1100.4	0.0440231	-99999	1100.4	0.0314228	-99999
1100.6	170.6	0.0617388	-99999	1100.6	0.0437107	-99999	1100.6	0.0309206	-99999
1100.8	170.8	0.0612278	-99999	1100.8	0.0433376	-99999	1100.8	0.0304685	-99999
1101	171	0.0609874	-99999	1101	0.0429477	-99999	1101	0.0307733	-99999
1101.2	171.2	0.0613853	-99999	1101.2	0.0431226	-99999	1101.2	0.0309044	-99999
1101.4	171.4	0.061798	-99999	1101.4	0.0429861	-99999	1101.4	0.0310803	-99999
1101.6	171.6	0.0624894	-99999	1101.6	0.0430642	-99999	1101.6	0.0318571	-99999
1101.8	171.8	0.0630597	-99999	1101.8	0.0431285	-99999	1101.8	0.0323022	-99999
1102	172	0.0630671	-99999	1102	0.0435824	-99999	1102	0.0329098	-99999
1102.2	172.2	0.0628877	-99999	1102.2	0.0442467	-99999	1102.2	0.0335681	-99999
1102.4	172.4	0.0629453	-99999	1102.4	0.0444318	-99999	1102.4	0.0337737	-99999
1102.6	172.6	0.0627673	-99999	1102.6	0.0445551	-99999	1102.6	0.0339563	-99999
1102.8	172.8	0.0626923	-99999	1102.8	0.0450191	-99999	1102.8	0.0339963	-99999
1103	173	0.0629254	-99999	1103	0.044916	-99999	1103	0.033603	-99999
1103.2	173.2	0.0631288	-99999	1103.2	0.0455815	-99999	1103.2	0.0340151	-99999
1103.4	173.4	0.0635854	-99999	1103.4	0.0457359	-99999	1103.4	0.0341289	-99999
1103.6	173.6	0.0640081	-99999	1103.6	0.0461729	-99999	1103.6	0.0344825	-99999
1103.8	173.8	0.0643427	-99999	1103.8	0.0465705	-99999	1103.8	0.0349347	-99999
1104	174	0.0643989	-99999	1104	0.0466898	-99999	1104	0.0348065	-99999
1104.2	174.2	0.0644019	-99999	1104.2	0.0469074	-99999	1104.2	0.0345834	-99999
1104.4	174.4	0.0648472	-99999	1104.4	0.0472618	-99999	1104.4	0.0345634	-99999
1104.6	174.6	0.0643126	-99999	1104.6	0.0469663	-99999	1104.6	0.0338983	-99999
1104.8	174.8	0.0640625	-99999	1104.8	0.0468957	-99999	1104.8	0.0337766	-99999
1105	175	0.0638959	-99999	1105	0.0465544	-99999	1105	0.0340882	-99999
1105.2	175.2	0.0634685	-99999	1105.2	0.045868	-99999	1105.2	0.0340248	-99999
1105.4	175.4	0.064473	-99999	1105.4	0.0462099	-99999	1105.4	0.034501	-99999
1105.6	175.6	0.0648365	-99999	1105.6	0.0460591	-99999	1105.6	0.0348018	-99999
1105.8	175.8	0.0646654	-99999	1105.8	0.0455386	-99999	1105.8	0.034476	-99999
1106	176	0.0649099	-99999	1106	0.0458167	-99999	1106	0.0343246	-99999
1106.2	176.2	0.0645532	-99999	1106.2	0.045879	-99999	1106.2	0.033906	-99999
1106.4	176.4	0.0642708	-99999	1106.4	0.0457121	-99999	1106.4	0.0335268	-99999
1106.6	176.6	0.0642045	-99999	1106.6	0.0459415	-99999	1106.6	0.0334719	-99999
1106.8	176.8	0.0646531	-99999	1106.8	0.0461832	-99999	1106.8	0.0328902	-99999
1107	177	0.0641071	-99999	1107	0.0458575	-99999	1107	0.0328565	-99999
1107.2	177.2	0.0643502	-99999	1107.2	0.0462584	-99999	1107.2	0.0335207	-99999
1107.4	177.4	0.0644753	-99999	1107.4	0.0460749	-99999	1107.4	0.0340422	-99999
1107.6	177.6	0.0640782	-99999	1107.6	0.0460574	-99999	1107.6	0.0341223	-99999
1107.8	177.8	0.0641598	-99999	1107.8	0.0463908	-99999	1107.8	0.0347948	-99999
1108	178	0.0637474	-99999	1108	0.046333	-99999	1108	0.0347495	-99999
1108.2	178.2	0.0634412	-99999	1108.2	0.0460093	-99999	1108.2	0.0345207	-99999
1108.4	178.4	0.0638018	-99999	1108.4	0.0464145	-99999	1108.4	0.0346259	-99999
1108.6	178.6	0.0633352	-99999	1108.6	0.0458069	-99999	1108.6	0.0344541	-99999
1108.8	178.8	0.0633169	-99999	1108.8	0.0454229	-99999	1108.8	0.0346211	-99999
1109	179	0.0630879	-99999	1109	0.0450867	-99999	1109	0.0351071	-99999
1109.2	179.2	0.0639852	-99999	1109.2	0.0449358	-99999	1109.2	0.0354755	-99999
1109.4	179.4	0.0648169	-99999	1109.4	0.0456908	-99999	1109.4	0.0356158	-99999
1109.6	179.6	0.064414	-99999	1109.6	0.0450196	-99999	1109.6	0.0352861	-99999
1109.8	179.8	0.0649085	-99999	1109.8	0.0452315	-99999	1109.8	0.0349469	-99999
1110	180	0.0655979	-99999	1110	0.0460306	-99999	1110	0.0344109	-99999
1110.2	180.2	0.0657759	-99999	1110.2	0.0458324	-99999	1110.2	0.0338476	-99999
1110.4	180.4	0.0667198	-99999	1110.4	0.0463359	-99999	1110.4	0.0340257	-99999
1110.6	180.6	0.0669316	-99999	1110.6	0.0466549	-99999	1110.6	0.0343443	-99999
1110.8	180.8	0.0670573	-99999	1110.8	0.0468493	-99999	1110.8	0.0343532	-99999
1111	181	0.0669165	-99999	1111	0.0473594	-99999	1111	0.0348726	-99999
1111.2	181.2	0.0675645	-99999	1111.2	0.0474448	-99999	1111.2	0.0352772	-99999
1111.4	181.4	0.0671285	-99999	1111.4	0.0472368	-99999	1111.4	0.0351258	-99999
1111.6	181.6	0.0677738	-99999	1111.6	0.0478882	-99999	1111.6	0.0355353	-99999
1111.8	181.8	0.0683405	-99999	1111.8	0.0482744	-99999	1111.8	0.0358314	-99999
1112	182	0.0684976	-99999	1112	0.0479842	-99999	1112	0.0355152	-99999
1112.2	182.2	0.0686235	-99999	1112.2	0.0478976	-99999	1112.2	0.0353539	-99999
1112.4	182.4	0.0686675	-99999	1112.4	0.0480279	-99999	1112.4	0.0351609	-99999
1112.6	182.6	0.0676874	-99999	1112.6	0.0472328	-99999	1112.6	0.0347699	-99999
1112.8	182.8	0.0674901	-99999	1112.8	0.0473659	-99999	1112.8	0.0346631	-99999
1113	183	0.0676586	-99999	1113	0.0475478	-99999	1113	0.0351284	-99999
1113.2	183.2	0.0673666	-99999	1113.2	0.0473128	-99999	1113.2	0.0342344	-99999
1113.4	183.4	0.066447	-99999	1113.4	0.04726	-99999	1113.4	0.0334011	-99999
1113.6	183.6	0.0661706	-99999	1113.6	0.0468999	-99999	1113.6	0.033166	-99999
1113.8	183.8	0.0658439	-99999	1113.8	0.0465123	-99999	1113.8	0.0325376	-99999
[truncated: 9,580 more rows]

## Sheet: Figure S3B
Figure S3B
[truncated: 3,759 more rows]
[truncated: 2 more columns]

## Sheet: Figure S3C
Figure S3C
[truncated: 1,659 more rows]

## Sheet: Figure S3D
Figure S3D
[truncated: 1,659 more rows]

[truncated: 16 more sheets: Figure S3E, Figure S3F, Figure S3G, Figure S3H, Figure S3I, Figure S3J, Figure S3K, Figure S3L, Figure S3M, Figure S3N, Figure S3O, Figure S4A-D, Figure S5, Figure S6A, Figure S8B-C, Figure S8D]
